# Supplementary material for: 4-Ethynyl-2,2,6,6-tetra­methyl-1,2,5,6-tetra­hydro­pyridine N-oxide
Source: Acta Crystallogr Sect E Struct Rep Online. 2009 Feb 13;65(Pt 3):o529. doi: 10.1107/S1600536809004681 (PMC2968437; doi:10.1107/S1600536809004681)
Supplement: Supplementary file 2 [file e-65-0o529-Isup2.hkl]

# 
# h,k,l, Fc-squared, Fo-squared, sigma(Fo-squared) and status flag 
# 
data_I
_shelx_title ' fm in P2(1)/c' 
_shelx_refln_list_code          4 
_shelx_F_calc_maximum       96.11 
_exptl_crystal_F_000       388.00 
_reflns_d_resolution_high  0.6663 
 
loop_ 
 _symmetry_equiv_pos_as_xyz 
 'x, y, z' 
 '-x, y+1/2, -z+1/2' 
 '-x, -y, -z' 
 'x, -y-1/2, z-1/2' 
 
_cell_length_a     6.0996 
_cell_length_b    20.8005 
_cell_length_c     8.3662 
_cell_angle_alpha  90.000 
_cell_angle_beta   97.434 
_cell_angle_gamma  90.000 
 
_shelx_F_squared_multiplier     1.000 
 
loop_ 
 _refln_index_h 
 _refln_index_k 
 _refln_index_l 
 _refln_F_squared_calc 
 _refln_F_squared_meas 
 _refln_F_squared_sigma 
 _refln_observed_status 
   1   0   0      437.89      447.82      7.94 o 
   2   0   0      102.15      104.53      1.35 o 
   3   0   0       27.75       33.52      0.44 o 
   4   0   0      322.82      337.63      3.85 o 
   5   0   0      109.61      109.29      2.02 o 
   6   0   0      707.50      688.68     10.13 o 
   7   0   0        3.70        3.18      0.59 o 
   8   0   0       14.37       15.74      1.30 o 
   1   1   0     3250.43     3167.89     39.63 o 
   2   1   0       45.16       47.04      0.54 o 
   3   1   0       27.43       30.40      0.38 o 
   4   1   0      112.94      121.32      1.09 o 
   5   1   0        1.16        1.05      0.18 o 
   6   1   0      147.34      141.66      1.95 o 
   7   1   0      109.26      103.06      1.57 o 
   8   1   0        8.45        7.75      0.84 o 
   0   2   0      216.96      212.03      7.80 o 
   1   2   0     1233.14     1275.39     23.68 o 
   2   2   0       99.92       98.58      0.97 o 
   3   2   0      875.15      902.68      7.31 o 
   4   2   0        1.76        2.37      0.11 o 
   5   2   0      135.58      120.02      1.24 o 
   6   2   0        9.33        8.75      0.40 o 
   7   2   0        2.51        2.77      0.60 o 
   8   2   0       10.41        8.12      0.90 o 
   1   3   0      556.45      553.04      6.94 o 
   2   3   0       58.09       58.50      0.55 o 
   3   3   0       22.69       28.40      0.54 o 
   4   3   0       20.05       20.97      0.26 o 
   5   3   0        9.72        8.04      0.29 o 
   6   3   0       35.89       37.23      0.57 o 
   7   3   0        7.61        6.03      0.37 o 
   8   3   0        2.10        1.06      0.62 o 
   0   4   0     6461.95     5688.33    187.26 o 
   1   4   0      729.32      755.65      7.16 o 
   2   4   0       13.31       13.91      0.17 o 
   3   4   0      114.65      122.13      1.39 o 
   4   4   0      167.40      169.78      1.57 o 
   5   4   0       72.35       61.73      0.77 o 
   6   4   0       49.56       48.17      0.68 o 
   7   4   0        4.95        4.35      0.39 o 
   8   4   0        0.09       -0.38      1.23 o 
   1   5   0     1370.36     1402.52     24.73 o 
   2   5   0      160.75      171.55      2.50 o 
   3   5   0      523.99      597.24      6.60 o 
   4   5   0        5.58        4.67      0.17 o 
   5   5   0       84.28       83.00      0.93 o 
   6   5   0      306.85      294.05      3.14 o 
   7   5   0       29.38       28.08      0.71 o 
   8   5   0       31.51       32.98      1.25 o 
   0   6   0     2092.46     1980.80     78.51 o 
   1   6   0     4909.39     4742.38     79.71 o 
   2   6   0      616.46      696.24      7.61 o 
   3   6   0      117.86      141.96      1.31 o 
   4   6   0        0.62        0.92      0.14 o 
   5   6   0       38.93       37.72      0.50 o 
   6   6   0        1.77        4.25      0.92 o 
   7   6   0       68.05       71.38      1.18 o 
   8   6   0       42.82       44.30      1.07 o 
   1   7   0      210.42      221.00      3.48 o 
   2   7   0     1257.98     1373.35     16.05 o 
   3   7   0       14.95       17.50      0.38 o 
   4   7   0        3.86        4.52      0.19 o 
   5   7   0        7.87        8.34      0.27 o 
   6   7   0        3.14        2.82      0.29 o 
   7   7   0        2.15        1.84      0.35 o 
   8   7   0       50.47       50.71      1.81 o 
   0   8   0     2298.07     2148.71     79.31 o 
   1   8   0      487.94      485.82      7.27 o 
   2   8   0      112.04      137.62      2.43 o 
   3   8   0       27.74       26.64      0.51 o 
   4   8   0       18.00       18.53      0.31 o 
   5   8   0       57.50       60.57      0.79 o 
   6   8   0       52.36       54.31      0.76 o 
   7   8   0        4.09        3.07      0.47 o 
   8   8   0       47.72       50.07      1.22 o 
   1   9   0      207.74      247.27      5.44 o 
   2   9   0        0.28        1.59      0.19 o 
   3   9   0      201.83      214.24      3.58 o 
   4   9   0      135.02      125.86      1.38 o 
   5   9   0        4.12        5.21      0.26 o 
   6   9   0       10.63       11.94      0.39 o 
   7   9   0        1.61        2.20      0.37 o 
   8   9   0        0.00        0.43      0.75 o 
   0  10   0      350.48      420.87      6.31 o 
   1  10   0      890.01      905.84     15.78 o 
   2  10   0      147.82      135.72      2.55 o 
   3  10   0      356.11      367.09      5.94 o 
   4  10   0        5.13        4.48      0.22 o 
   5  10   0        3.87        2.82      0.24 o 
   6  10   0        8.26        8.08      0.39 o 
   7  10   0      130.95      130.65      3.34 o 
   8  10   0        3.85        4.80      0.69 o 
   1  11   0        0.60        0.88      0.33 o 
   2  11   0       77.82       85.78      2.07 o 
   3  11   0        0.03       -0.05      0.13 o 
   4  11   0        1.61        3.53      0.78 o 
   5  11   0      154.96      149.07      2.56 o 
   6  11   0        3.28        3.20      0.35 o 
   7  11   0       42.04       45.89      0.94 o 
   8  11   0        0.65        0.71      0.69 o 
   0  12   0      188.88      188.67      4.52 o 
   1  12   0      469.99      502.07      8.69 o 
   2  12   0       82.35       90.39      2.18 o 
   3  12   0      144.09      136.18      2.03 o 
   4  12   0        2.28        1.25      0.19 o 
   5  12   0       79.01       69.64      1.61 o 
   6  12   0        3.65        2.70      0.37 o 
   7  12   0        0.63        1.89      0.45 o 
   8  12   0        8.68        9.34      0.74 o 
   1  13   0      410.29      449.26      7.37 o 
   2  13   0      423.28      463.33     10.47 o 
   3  13   0        0.00        1.27      0.25 o 
   4  13   0      136.60      114.48      2.21 o 
   5  13   0       41.08       43.07      0.58 o 
   6  13   0       10.15        9.32      0.55 o 
   7  13   0        1.29        1.57      0.48 o 
   8  13   0        0.28       -0.32      0.87 o 
   0  14   0        4.56        5.69      0.20 o 
   1  14   0      333.90      337.01      5.92 o 
   2  14   0      266.03      265.41      6.05 o 
   3  14   0       41.10       43.69      0.78 o 
   4  14   0       41.29       33.11      0.49 o 
   5  14   0        3.84        4.48      0.26 o 
   6  14   0       32.78       29.36      0.76 o 
   7  14   0      125.21      130.66      2.84 o 
   8  14   0        1.00        0.59      0.73 o 
   1  15   0       77.66       84.42      1.76 o 
   2  15   0      195.58      192.08      2.66 o 
   3  15   0       32.01       24.89      0.49 o 
   4  15   0       30.95       29.67      0.61 o 
   5  15   0        5.46        5.02      0.32 o 
   6  15   0       15.50       14.61      0.44 o 
   7  15   0        2.28        1.31      0.47 o 
   0  16   0      164.84      187.85      6.04 o 
   1  16   0       11.57       13.01      0.44 o 
   2  16   0        9.83        9.97      0.24 o 
   3  16   0      250.61      233.93      4.58 o 
   4  16   0       12.04       11.57      0.39 o 
   5  16   0        2.30        1.70      0.28 o 
   6  16   0        1.10        0.90      0.37 o 
   7  16   0       34.16       36.68      0.90 o 
   1  17   0       52.57       57.77      1.46 o 
   2  17   0        0.93        0.61      0.21 o 
   3  17   0        1.03       -0.01      0.18 o 
   4  17   0        0.69        0.49      0.21 o 
   5  17   0        0.14        0.43      0.41 o 
   6  17   0       27.43       29.20      0.68 o 
   7  17   0        3.47        3.79      0.58 o 
   0  18   0      105.73       94.46      3.46 o 
   1  18   0       65.22       72.61      2.93 o 
   2  18   0        6.44        4.04      0.23 o 
   3  18   0       72.50       61.16      1.04 o 
   4  18   0        5.65        8.66      0.32 o 
   5  18   0        2.97        2.76      0.32 o 
   6  18   0        9.70        9.73      0.56 o 
   7  18   0       11.29       12.40      0.71 o 
   1  19   0      478.82      468.51     10.25 o 
   2  19   0        1.37        0.99      0.27 o 
   3  19   0        0.40        2.06      0.25 o 
   4  19   0       32.25       31.69      0.79 o 
   5  19   0       74.51       76.53      0.95 o 
   6  19   0       64.22       64.00      1.92 o 
   0  20   0        2.50        2.87      0.40 o 
   1  20   0        0.20        1.49      0.33 o 
   2  20   0       24.37       24.46      0.75 o 
   3  20   0       28.84       26.21      0.61 o 
   4  20   0        0.38       -0.18      0.42 o 
   5  20   0        4.91        5.91      0.42 o 
   6  20   0       36.89       40.99      1.20 o 
   1  21   0        3.42        4.51      0.33 o 
   2  21   0        0.00        0.21      0.23 o 
   3  21   0        9.56        9.54      0.39 o 
   4  21   0        6.57        7.31      0.38 o 
   5  21   0        4.69        5.04      0.78 o 
   6  21   0       28.43       29.89      1.96 o 
   0  22   0       12.86       13.27      1.15 o 
   1  22   0       59.19       56.08      1.62 o 
   2  22   0        7.29        6.51      0.43 o 
   3  22   0       11.39       12.90      0.42 o 
   4  22   0        8.49        8.64      0.42 o 
   5  22   0       78.07       77.48      1.36 o 
   6  22   0        0.14        0.63      0.54 o 
   1  23   0        1.63        4.23      1.13 o 
   2  23   0        2.80        4.52      0.43 o 
   3  23   0        0.00       -0.41      0.31 o 
   4  23   0        1.56        1.94      0.45 o 
   5  23   0        4.83        5.82      1.17 o 
   0  24   0      148.22      146.73      3.64 o 
   1  24   0       41.11       48.01      1.43 o 
   2  24   0        5.23        6.37      1.10 o 
   3  24   0        0.12        1.51      0.42 o 
   4  24   0        0.14       -0.18      0.67 o 
   5  24   0      123.84      130.64      3.43 o 
   1  25   0       26.93       25.08      1.26 o 
   2  25   0      124.44      126.70      3.53 o 
   3  25   0        0.83        1.18      0.57 o 
   4  25   0       63.47       64.08      1.35 o 
   5  25   0        3.28        1.82      0.62 o 
   0  26   0       32.26       33.36      1.88 o 
   1  26   0       71.73       74.23      3.82 o 
   2  26   0        9.29        9.35      0.78 o 
   3  26   0        8.85        9.30      0.75 o 
   4  26   0       30.49       33.88      0.97 o 
   5  26   0       20.72       23.70      1.80 o 
   1  27   0       21.49       21.50      2.05 o 
   2  27   0        0.04        0.58      0.91 o 
   3  27   0        2.62        3.22      0.78 o 
   4  27   0        0.96        1.70      0.78 o 
   0  28   0        0.31        0.88      0.93 o 
   1  28   0        0.28        1.59      0.96 o 
   2  28   0       23.45       22.89      1.51 o 
   3  28   0        1.45        0.05      1.01 o 
   4  28   0        7.69        7.35      1.25 o 
   1  29   0       60.46       58.18      2.25 o 
   2  29   0        4.71        3.93      1.28 o 
   3  29   0       18.95       19.02      1.60 o 
  -8   1   1       22.97       25.06      1.08 o 
  -7   1   1       69.11       65.14      1.11 o 
  -6   1   1       12.73       12.85      0.36 o 
  -5   1   1        3.21        3.98      0.19 o 
  -4   1   1      161.23      163.89      1.92 o 
  -3   1   1       25.50       31.81      0.43 o 
  -2   1   1      166.79      169.32      1.58 o 
  -1   1   1     9236.41     9189.45    175.55 o 
   0   1   1      306.49      312.15      3.92 o 
   1   1   1     1845.70     1798.28     20.13 o 
   2   1   1      846.04      937.04      9.65 o 
   3   1   1      155.60      182.55      1.42 o 
   4   1   1       59.94       56.47      0.55 o 
   5   1   1      313.48      316.29      4.05 o 
   6   1   1        0.00       -0.10      0.29 o 
   7   1   1       10.43       10.99      0.56 o 
   8   1   1       28.61       28.90      1.17 o 
  -8   2   1        0.30       -1.09      0.51 o 
  -7   2   1        5.00        5.87      0.47 o 
  -6   2   1       72.67       66.47      0.85 o 
  -5   2   1        5.75        5.55      0.22 o 
  -4   2   1      137.13      144.57      1.55 o 
  -3   2   1      558.63      621.19      4.95 o 
  -2   2   1      348.68      390.55      3.47 o 
  -1   2   1     2544.73     2598.41     32.51 o 
   0   2   1     5864.89     5589.60    125.38 o 
   1   2   1     1013.60     1057.69     10.82 o 
   2   2   1       46.24       49.60      0.63 o 
   3   2   1       33.61       43.35      0.47 o 
   4   2   1        0.47        1.31      0.11 o 
   5   2   1      278.26      277.91      3.02 o 
   6   2   1      431.47      423.99      4.89 o 
   7   2   1        0.31       -0.05      0.30 o 
   8   2   1        0.18        0.96      0.76 o 
  -8   3   1       26.38       26.26      1.12 o 
  -7   3   1      341.55      344.66      6.64 o 
  -6   3   1       57.81       54.52      0.68 o 
  -5   3   1      126.28      134.84      2.16 o 
  -4   3   1        0.11        1.55      0.15 o 
  -3   3   1        4.06        2.62      0.53 o 
  -2   3   1     1192.33     1202.34     14.83 o 
  -1   3   1     2179.92     2243.22     35.37 o 
   0   3   1      220.32      207.87      3.84 o 
   1   3   1       10.74       14.17      0.23 o 
   2   3   1       71.12       66.24      1.12 o 
   3   3   1       72.10       77.56      0.67 o 
   4   3   1        1.06        1.86      0.12 o 
   5   3   1        0.58        0.75      0.30 o 
   6   3   1       47.39       41.36      0.74 o 
   7   3   1       25.34       27.56      0.57 o 
   8   3   1       21.50       20.52      1.01 o 
  -8   4   1        0.04       -0.03      0.61 o 
  -7   4   1        6.75        7.09      0.56 o 
  -6   4   1       13.04       13.51      0.44 o 
  -5   4   1      201.32      199.12      2.31 o 
  -4   4   1       29.63       29.27      0.49 o 
  -3   4   1        8.07        5.49      0.16 o 
  -2   4   1     1656.81     1785.21     28.84 o 
  -1   4   1     5624.55     5437.05    129.98 o 
   0   4   1      899.18      868.13     17.06 o 
   1   4   1       57.39       63.67      0.99 o 
   2   4   1        0.74        0.72      0.09 o 
   3   4   1       78.12       84.79      0.78 o 
   4   4   1       27.86       28.82      0.46 o 
   5   4   1      263.91      246.40      4.01 o 
   6   4   1        0.20        0.43      0.30 o 
   7   4   1        3.07        3.10      0.39 o 
   8   4   1        1.68        1.71      0.73 o 
  -8   5   1       57.82       56.53      1.37 o 
  -7   5   1       34.52       35.72      0.95 o 
  -6   5   1        0.06       -0.10      0.28 o 
  -5   5   1      188.34      184.96      2.72 o 
  -4   5   1        7.62        6.29      0.27 o 
  -3   5   1       13.23       21.40      0.26 o 
  -2   5   1     2581.72     2633.03     41.23 o 
  -1   5   1     2755.48     2686.38     49.42 o 
   0   5   1      244.46      246.11      7.29 o 
   1   5   1     1433.74     1495.53     21.71 o 
   2   5   1       70.70       79.26      0.86 o 
   3   5   1       54.92       49.23      0.64 o 
   4   5   1      111.23      119.50      1.40 o 
   5   5   1       86.54       81.99      1.46 o 
   6   5   1       27.41       24.84      2.15 o 
   7   5   1        3.74        3.63      0.45 o 
   8   5   1        0.17        0.59      0.54 o 
  -8   6   1        0.75        0.68      0.50 o 
  -7   6   1       52.75       52.60      0.79 o 
  -6   6   1        9.46        8.35      0.34 o 
  -5   6   1       49.85       43.53      0.77 o 
  -4   6   1       18.39       18.55      0.30 o 
  -3   6   1       92.73      102.05      1.22 o 
  -2   6   1      115.26      131.93      2.67 o 
  -1   6   1      411.40      460.07      6.77 o 
   0   6   1     1333.45     1289.85     25.80 o 
   1   6   1        9.61       10.51      0.26 o 
   2   6   1        3.18        4.59      0.11 o 
   3   6   1       52.35       57.20      0.95 o 
   4   6   1       26.49       26.83      0.44 o 
   5   6   1      327.43      310.34      4.89 o 
   6   6   1        7.13        7.39      0.32 o 
   7   6   1       10.19        9.75      0.46 o 
   8   6   1        0.01       -1.32      0.64 o 
  -8   7   1       48.90       50.02      1.03 o 
  -7   7   1       40.76       42.73      0.69 o 
  -6   7   1       37.09       38.60      0.73 o 
  -5   7   1       17.17       18.73      0.48 o 
  -4   7   1        5.01        6.58      0.21 o 
  -3   7   1      327.76      375.60      4.57 o 
  -2   7   1      495.37      561.71      8.48 o 
  -1   7   1       45.91       53.30      1.52 o 
   0   7   1       48.20       59.65      1.11 o 
   1   7   1      169.47      167.66      2.82 o 
   2   7   1       90.64       96.50      1.97 o 
   3   7   1       27.47       25.98      0.71 o 
   4   7   1       62.13       58.76      0.91 o 
   5   7   1        0.25        0.57      0.22 o 
   6   7   1       13.27       14.59      0.77 o 
   7   7   1      110.68      112.85      1.78 o 
   8   7   1        0.80        2.27      0.63 o 
  -8   8   1       19.01       19.46      0.74 o 
  -7   8   1        3.16        3.26      0.38 o 
  -6   8   1       49.31       42.56      0.64 o 
  -5   8   1       18.60       22.80      0.64 o 
  -4   8   1        6.61        7.41      0.23 o 
  -3   8   1      119.73      115.84      1.43 o 
  -2   8   1     4110.42     4215.94     75.26 o 
  -1   8   1     1749.41     1820.31     28.41 o 
   0   8   1       10.13       15.44      0.31 o 
   1   8   1      188.63      195.13      3.15 o 
   2   8   1       18.30       20.35      0.34 o 
   3   8   1       57.80       55.87      0.70 o 
   4   8   1      353.42      352.41      4.86 o 
   5   8   1        8.46       11.55      0.35 o 
   6   8   1       59.39       62.93      1.00 o 
   7   8   1       11.28       10.69      0.60 o 
   8   8   1       13.39       12.95      0.76 o 
  -8   9   1      105.48      104.15      1.88 o 
  -7   9   1       13.43       13.52      0.48 o 
  -6   9   1       42.56       44.89      0.84 o 
  -5   9   1        1.58        0.05      0.21 o 
  -4   9   1        0.03        0.55      0.16 o 
  -3   9   1       60.21       47.57      1.06 o 
  -2   9   1      213.87      242.14      4.04 o 
  -1   9   1     1133.66     1091.72     21.86 o 
   0   9   1      626.36      624.63      9.51 o 
   1   9   1      860.31      951.19     15.02 o 
   2   9   1       14.43       10.73      0.26 o 
   3   9   1      159.46      170.72      2.69 o 
   4   9   1        1.76        3.08      0.31 o 
   5   9   1      366.49      354.22      5.48 o 
   6   9   1       89.39       90.20      1.65 o 
   7   9   1        1.49        1.14      0.42 o 
   8   9   1        0.48        2.08      0.61 o 
  -8  10   1        7.63       10.04      0.73 o 
  -7  10   1       22.46       23.07      0.62 o 
  -6  10   1        0.57        0.31      0.25 o 
  -5  10   1      299.35      266.74      4.92 o 
  -4  10   1       26.59       28.83      0.63 o 
  -3  10   1       27.42       27.84      0.76 o 
  -2  10   1        0.03       -0.15      0.09 o 
  -1  10   1       29.24       30.67      0.81 o 
   0  10   1       60.94       58.49      0.58 o 
   1  10   1      959.03     1000.19     14.68 o 
   2  10   1      462.54      535.25      8.55 o 
   3  10   1        4.31        3.31      0.15 o 
   4  10   1       84.16       78.77      0.78 o 
   5  10   1        2.87        3.03      0.40 o 
   6  10   1       49.80       45.77      1.57 o 
   7  10   1       27.13       29.39      1.59 o 
   8  10   1       45.89       50.65      3.03 o 
  -8  11   1       44.65       44.49      1.59 o 
  -7  11   1       30.38       31.50      1.05 o 
  -6  11   1        0.26        0.06      0.39 o 
  -5  11   1        0.59        0.96      0.22 o 
  -4  11   1      232.46      198.14      2.00 o 
  -3  11   1      136.22      138.65      4.33 o 
  -2  11   1       24.72       30.84      0.61 o 
  -1  11   1      199.73      226.85      4.00 o 
   0  11   1      231.08      249.98      3.22 o 
   1  11   1       24.19       33.43      0.62 o 
   2  11   1      658.88      681.97     11.11 o 
   3  11   1       13.16       12.54      0.48 o 
   4  11   1       95.10       87.57      1.87 o 
   5  11   1        2.34        2.07      0.23 o 
   6  11   1       72.43       71.95      1.28 o 
   7  11   1       39.67       44.48      0.91 o 
   8  11   1        2.68        3.36      0.59 o 
  -8  12   1       30.97       34.14      1.85 o 
  -7  12   1        7.10        6.55      0.47 o 
  -6  12   1       29.39       31.76      0.65 o 
  -5  12   1        0.80        1.16      0.22 o 
  -4  12   1        1.15        3.34      0.44 o 
  -3  12   1      171.66      184.41      2.74 o 
  -2  12   1        0.29        2.61      0.20 o 
  -1  12   1      252.46      245.74      3.73 o 
   0  12   1      355.97      356.02      4.29 o 
   1  12   1      205.94      214.16      3.45 o 
   2  12   1       68.03       69.77      1.45 o 
   3  12   1      370.58      356.38      8.85 o 
   4  12   1        1.60        1.35      0.20 o 
   5  12   1        2.02        2.84      0.37 o 
   6  12   1        2.09        2.23      0.29 o 
   7  12   1       15.00       17.21      1.17 o 
   8  12   1       40.70       41.77      1.19 o 
  -8  13   1       39.07       38.85      1.45 o 
  -7  13   1        6.48        6.23      0.51 o 
  -6  13   1        0.11        0.21      0.46 o 
  -5  13   1       13.32       15.00      0.35 o 
  -4  13   1        4.83       11.94      0.30 o 
  -3  13   1      116.03      108.39      1.64 o 
  -2  13   1       60.41       53.98      0.93 o 
  -1  13   1       13.30       16.13      0.38 o 
   0  13   1      130.26      148.79      1.78 o 
   1  13   1      367.34      357.23      6.62 o 
   2  13   1        0.16       -0.01      0.11 o 
   3  13   1        0.34        0.25      0.24 o 
   4  13   1       38.60       40.74      0.68 o 
   5  13   1        9.42        8.69      0.33 o 
   6  13   1      109.65      113.94      2.60 o 
   7  13   1        2.42        4.31      0.52 o 
   8  13   1        0.85        1.60      1.20 o 
  -8  14   1       21.40       19.99      1.20 o 
  -7  14   1        0.37        0.21      0.40 o 
  -6  14   1        3.16        3.09      0.45 o 
  -5  14   1       19.27       14.76      0.63 o 
  -4  14   1       42.42       42.25      0.78 o 
  -3  14   1       49.34       35.76      0.74 o 
  -2  14   1      135.11      151.05      2.97 o 
  -1  14   1      147.58      152.90      2.34 o 
   0  14   1       93.78      106.21      1.02 o 
   1  14   1        9.30        7.20      0.22 o 
   2  14   1        4.24        4.53      0.18 o 
   3  14   1      373.30      377.37      9.39 o 
   4  14   1       19.43       18.22      0.43 o 
   5  14   1       10.44       10.84      0.34 o 
   6  14   1       68.97       73.22      0.97 o 
   7  14   1        2.52        2.92      0.53 o 
  -7  15   1        1.86        2.09      0.80 o 
  -6  15   1        2.19        2.57      0.31 o 
  -5  15   1        0.06        0.03      0.21 o 
  -4  15   1       40.41       32.71      0.72 o 
  -3  15   1        0.16        0.74      0.19 o 
  -2  15   1       16.18       15.45      0.54 o 
  -1  15   1        0.69        0.93      0.20 o 
   0  15   1      611.71      631.45      7.90 o 
   1  15   1        2.04        3.62      0.26 o 
   2  15   1       88.48      101.06      2.31 o 
   3  15   1        0.47        2.17      0.29 o 
   4  15   1        5.46        6.85      0.28 o 
   5  15   1       42.53       40.06      0.79 o 
   6  15   1      173.96      179.87      2.63 o 
   7  15   1        0.39       -0.02      0.54 o 
  -7  16   1       24.10       22.91      1.02 o 
  -6  16   1       89.84       88.50      1.78 o 
  -5  16   1       10.06        8.58      0.36 o 
  -4  16   1       37.00       24.14      0.53 o 
  -3  16   1      124.08      120.44      1.77 o 
  -2  16   1      227.40      218.41      4.51 o 
  -1  16   1        0.49        0.67      0.23 o 
   0  16   1      173.06      192.01      1.96 o 
   1  16   1       43.49       45.88      1.07 o 
   2  16   1        0.09        2.21      0.38 o 
   3  16   1      143.15      126.56      2.07 o 
   4  16   1        1.18        2.37      0.25 o 
   5  16   1        1.30        2.86      0.41 o 
   6  16   1       21.80       25.31      0.89 o 
   7  16   1       23.51       26.87      0.99 o 
  -7  17   1       28.38       27.95      1.04 o 
  -6  17   1       88.03       91.90      2.52 o 
  -5  17   1       17.23       18.97      0.52 o 
  -4  17   1       23.54       25.06      0.57 o 
  -3  17   1       18.98       23.40      0.56 o 
  -2  17   1        0.72        1.40      0.29 o 
  -1  17   1       76.26       68.82      1.43 o 
   0  17   1      643.13      657.08     12.04 o 
   1  17   1       26.81       23.19      0.67 o 
   2  17   1      226.72      206.04      4.24 o 
   3  17   1        0.33        0.52      0.32 o 
   4  17   1       50.66       45.43      0.63 o 
   5  17   1        3.54        3.55      0.41 o 
   6  17   1       32.94       37.45      0.95 o 
   7  17   1       30.77       30.89      1.17 o 
  -7  18   1       45.54       49.70      2.81 o 
  -6  18   1       25.78       27.95      1.04 o 
  -5  18   1       72.18       73.81      1.39 o 
  -4  18   1        5.92        6.34      0.31 o 
  -3  18   1        2.09        2.41      0.34 o 
  -2  18   1       69.60       69.34      1.29 o 
  -1  18   1       26.79       25.37      0.81 o 
   0  18   1      338.60      324.80      4.94 o 
   1  18   1        0.69        2.04      0.95 o 
   2  18   1        1.79        2.97      0.23 o 
   3  18   1       77.23       71.52      1.52 o 
   4  18   1        0.35       -0.16      0.27 o 
   5  18   1        9.19       10.96      0.45 o 
   6  18   1        5.08        5.66      0.62 o 
   7  18   1        7.35        9.89      1.35 o 
  -7  19   1       10.21       10.53      1.22 o 
  -6  19   1       13.99       14.86      0.88 o 
  -5  19   1        0.42        0.43      0.29 o 
  -4  19   1       31.95       30.39      0.50 o 
  -3  19   1        0.27        1.17      0.24 o 
  -2  19   1      153.39      140.35      3.06 o 
  -1  19   1        0.01        0.91      0.42 o 
   0  19   1      123.87      129.26      2.38 o 
   1  19   1        7.03        7.41      0.34 o 
   2  19   1       34.93       34.43      0.89 o 
   3  19   1       40.11       41.62      0.74 o 
   4  19   1        4.76        4.65      0.32 o 
   5  19   1        1.14        1.27      0.35 o 
   6  19   1        2.78        3.09      0.73 o 
  -7  20   1       24.19       26.46      1.76 o 
  -6  20   1       82.46       86.73      2.01 o 
  -5  20   1       10.90       12.14      0.49 o 
  -4  20   1       24.16       28.09      0.62 o 
  -3  20   1       11.84       11.15      0.34 o 
  -2  20   1        6.05        4.92      0.34 o 
  -1  20   1       15.35       19.69      0.87 o 
   0  20   1      116.06      114.69      3.12 o 
   1  20   1       38.26       38.66      1.22 o 
   2  20   1      118.78      114.02      2.66 o 
   3  20   1        1.86        2.31      0.26 o 
   4  20   1       11.37       10.94      0.44 o 
   5  20   1       26.51       27.53      1.48 o 
   6  20   1       11.05       11.61      0.78 o 
  -6  21   1        4.07        5.21      0.60 o 
  -5  21   1       67.90       67.11      2.08 o 
  -4  21   1        1.79        1.66      0.30 o 
  -3  21   1       34.45       34.21      0.98 o 
  -2  21   1       16.75       18.50      0.53 o 
  -1  21   1       44.95       46.57      1.42 o 
   0  21   1      245.01      241.67      7.38 o 
   1  21   1       65.51       70.62      2.32 o 
   2  21   1        8.50        6.68      0.55 o 
   3  21   1        0.95        0.84      0.30 o 
   4  21   1        0.99        1.71      0.47 o 
   5  21   1        0.05       -0.20      0.62 o 
   6  21   1       24.39       25.53      0.95 o 
  -6  22   1       30.13       29.62      1.43 o 
  -5  22   1       43.44       46.39      1.42 o 
  -4  22   1       10.33        9.40      0.52 o 
  -3  22   1        1.59        1.50      0.35 o 
  -2  22   1        2.28        4.49      0.79 o 
  -1  22   1        0.81        0.98      0.51 o 
   0  22   1       12.96       15.68      0.77 o 
   1  22   1       36.49       37.07      1.24 o 
   2  22   1       28.69       27.08      0.90 o 
   3  22   1        0.63        1.17      0.54 o 
   4  22   1       42.44       40.44      0.88 o 
   5  22   1        9.50        8.63      0.84 o 
   6  22   1        7.38       10.11      1.03 o 
  -6  23   1       47.71       50.62      4.63 o 
  -5  23   1        3.43        3.68      0.56 o 
  -4  23   1        7.34        7.46      0.51 o 
  -3  23   1       12.54       12.04      0.64 o 
  -2  23   1       76.31       76.48      2.70 o 
  -1  23   1       33.85       35.84      0.85 o 
   0  23   1       48.71       54.01      1.21 o 
   1  23   1       14.12       21.57      0.93 o 
   2  23   1        0.30        0.85      0.37 o 
   3  23   1        0.30        0.84      0.34 o 
   4  23   1       52.37       54.19      1.19 o 
   5  23   1       10.68       10.22      0.74 o 
  -5  24   1        4.24        4.04      0.73 o 
  -4  24   1        1.53        1.74      0.46 o 
  -3  24   1        0.91        0.16      0.67 o 
  -2  24   1        3.56        5.21      0.44 o 
  -1  24   1       27.58       29.48      2.27 o 
   0  24   1       17.26       20.28      0.71 o 
   1  24   1      197.96      201.02      8.90 o 
   2  24   1        0.78        0.28      0.43 o 
   3  24   1        0.04        0.15      0.47 o 
   4  24   1       21.05       22.22      1.24 o 
   5  24   1       37.71       36.41      1.48 o 
  -5  25   1        6.15        6.07      0.61 o 
  -4  25   1       12.08       13.28      0.64 o 
  -3  25   1        9.19       10.75      0.68 o 
  -2  25   1        4.55        4.43      0.46 o 
  -1  25   1       86.44       87.56      3.91 o 
   0  25   1       74.55       72.61      2.46 o 
   1  25   1        0.55        3.88      1.25 o 
   2  25   1        9.15        9.20      0.81 o 
   3  25   1        7.08        7.56      0.75 o 
   4  25   1        4.30        4.61      0.66 o 
   5  25   1        0.00        1.26      2.32 o 
  -5  26   1       18.26       23.74      1.63 o 
  -4  26   1        0.01       -0.72      0.79 o 
  -3  26   1        3.19        4.77      0.65 o 
  -2  26   1       22.14       19.77      0.95 o 
  -1  26   1        3.48        4.26      1.04 o 
   0  26   1        5.42        4.72      0.60 o 
   1  26   1       40.30       40.71      2.02 o 
   2  26   1       18.53       17.77      1.23 o 
   3  26   1       13.62       14.65      0.99 o 
   4  26   1       13.34       12.47      0.82 o 
  -4  27   1        0.03       -0.46      0.61 o 
  -3  27   1        7.27        6.55      0.87 o 
  -2  27   1       49.20       47.40      1.89 o 
  -1  27   1        2.05        2.77      0.95 o 
   0  27   1        0.12        2.33      0.98 o 
   1  27   1       40.99       41.75      1.76 o 
   2  27   1        4.33        4.34      0.91 o 
   3  27   1        6.76        6.42      1.49 o 
   4  27   1       17.49       18.87      2.30 o 
  -3  28   1        0.49        0.74      1.04 o 
  -2  28   1        5.30        5.77      1.15 o 
  -1  28   1        0.06        2.69      1.22 o 
   0  28   1       53.95       51.43      2.07 o 
   1  28   1       26.36       22.63      1.38 o 
   2  28   1        0.26       -0.69      0.87 o 
   3  28   1        7.02        7.27      1.19 o 
  -2  29   1        6.89        4.17      1.23 o 
  -1  29   1        5.59        8.57      1.46 o 
   0  29   1        7.71        9.25      1.23 o 
   1  29   1       17.99       14.68      1.51 o 
   2  29   1        2.81        3.85      1.20 o 
   3  29   1       26.73       30.49      1.73 o 
  -1  30   1       53.01       49.95      2.31 o 
   0  30   1        0.81        0.83      1.14 o 
   1  30   1        2.78        3.04      1.12 o 
   2  30   1        5.82        6.78      1.33 o 
   0  31   1        3.18        1.63      1.23 o 
  -8   0   2        5.57        5.82      1.14 o 
  -7   0   2      103.99      103.43      2.20 o 
  -6   0   2        0.00        0.49      0.31 o 
  -5   0   2      525.11      513.86     11.34 o 
  -4   0   2       32.00       38.68      0.60 o 
  -3   0   2      933.46      953.25     11.75 o 
  -2   0   2     1066.09     1102.95     14.85 o 
  -1   0   2       65.65       62.69      1.22 o 
   0   0   2        0.01        1.16      0.11 o 
   1   0   2      533.94      469.66      4.82 o 
   2   0   2      139.04      160.54      1.84 o 
   3   0   2      420.64      492.16      7.57 o 
   4   0   2        2.68        1.26      0.19 o 
   5   0   2      260.58      281.94      3.65 o 
   6   0   2        6.79        6.70      0.48 o 
   7   0   2       32.11       33.54      1.13 o 
   8   0   2       61.22       57.69      2.25 o 
  -8   1   2       29.44       28.75      1.12 o 
  -7   1   2        2.46        2.40      0.36 o 
  -6   1   2       53.77       54.33      0.82 o 
  -5   1   2        5.11        7.55      0.25 o 
  -4   1   2       45.74       47.89      0.47 o 
  -3   1   2        3.67        1.23      0.09 o 
  -2   1   2     1500.90     1611.88     14.07 o 
  -1   1   2      687.12      750.19      7.12 o 
   0   1   2     1569.04     1520.98     13.47 o 
   1   1   2     1619.01     1631.65     12.93 o 
   2   1   2     1116.83     1248.60     13.00 o 
   3   1   2        0.00        1.22      0.17 o 
   4   1   2      117.98      111.68      1.26 o 
   5   1   2      197.73      202.65      2.06 o 
   6   1   2        3.73        2.84      0.31 o 
   7   1   2        1.18        1.90      0.46 o 
   8   1   2        4.19        4.72      1.20 o 
  -8   2   2        5.63        5.87      1.07 o 
  -7   2   2        6.34        5.53      0.41 o 
  -6   2   2        1.68        0.93      0.28 o 
  -5   2   2      175.45      175.00      1.95 o 
  -4   2   2        3.66        4.45      0.30 o 
  -3   2   2        4.57        4.79      0.43 o 
  -2   2   2      197.28      196.61      1.58 o 
  -1   2   2      482.35      488.09      7.38 o 
   0   2   2     1751.66     1724.37     16.32 o 
   1   2   2        3.17        3.72      0.31 o 
   2   2   2      150.57      168.68      1.25 o 
   3   2   2      216.41      226.67      2.58 o 
   4   2   2       35.42       35.83      0.71 o 
   5   2   2      172.58      159.80      1.95 o 
   6   2   2       46.08       45.70      1.02 o 
   7   2   2       28.16       26.66      0.71 o 
   8   2   2        3.06        3.11      1.72 o 
  -8   3   2        0.05       -0.80      0.90 o 
  -7   3   2        0.11       -0.54      0.33 o 
  -6   3   2       42.28       43.66      0.64 o 
  -5   3   2        2.52        2.77      0.23 o 
  -4   3   2      260.72      271.56      2.84 o 
  -3   3   2       26.99       33.19      0.71 o 
  -2   3   2      121.79      127.04      2.83 o 
  -1   3   2      493.31      519.75      6.90 o 
   0   3   2      188.24      202.39      2.51 o 
   1   3   2        8.44        7.43      0.10 o 
   2   3   2        1.03        1.63      0.46 o 
   3   3   2        2.56        2.72      0.12 o 
   4   3   2        0.08        0.21      0.13 o 
   5   3   2      142.26      140.27      1.84 o 
   6   3   2       51.08       48.32      0.70 o 
   7   3   2        0.64        0.24      0.48 o 
   8   3   2       41.55       40.71      1.47 o 
  -8   4   2       79.10       81.65      1.57 o 
  -7   4   2        4.51        4.71      0.40 o 
  -6   4   2        6.51        4.75      0.26 o 
  -5   4   2       14.87       14.97      0.48 o 
  -4   4   2       18.21       16.76      0.33 o 
  -3   4   2     1482.36     1564.74     13.09 o 
  -2   4   2     2799.55     2763.85     23.07 o 
  -1   4   2      887.88      909.48     10.79 o 
   0   4   2     4257.32     4174.54     78.21 o 
   1   4   2     1140.68     1228.53     11.77 o 
   2   4   2       62.07       51.47      0.61 o 
   3   4   2      862.28      912.59      9.75 o 
   4   4   2        0.39        1.48      0.28 o 
   5   4   2      289.45      281.87      2.87 o 
   6   4   2      175.38      171.50      2.56 o 
   7   4   2       14.48       13.90      0.96 o 
   8   4   2        2.00        1.62      0.54 o 
  -8   5   2        0.10        0.73      0.52 o 
  -7   5   2       25.63       27.41      0.63 o 
  -6   5   2        4.63        5.64      0.39 o 
  -5   5   2       24.99       22.21      0.40 o 
  -4   5   2      172.60      150.54      1.65 o 
  -3   5   2      559.42      644.11     10.12 o 
  -2   5   2     1213.72     1330.91     16.48 o 
  -1   5   2      118.27      133.36      1.64 o 
   0   5   2        9.64       11.87      0.19 o 
   1   5   2      829.46      858.47      8.37 o 
   2   5   2      387.67      427.58      5.35 o 
   3   5   2      126.69      142.49      1.28 o 
   4   5   2      250.69      237.14      2.17 o 
   5   5   2       29.24       29.77      0.69 o 
   6   5   2        5.18        4.77      0.35 o 
   7   5   2        0.13        0.72      0.42 o 
   8   5   2        9.91       10.71      0.75 o 
  -8   6   2       13.72       14.58      0.75 o 
  -7   6   2        0.03        0.28      0.28 o 
  -6   6   2      127.82      125.54      1.44 o 
  -5   6   2        1.20        0.61      0.21 o 
  -4   6   2       46.52       45.62      0.54 o 
  -3   6   2      310.34      318.27      4.72 o 
  -2   6   2     1983.68     2038.32     18.73 o 
  -1   6   2      279.57      275.65      4.24 o 
   0   6   2      711.35      694.20      9.21 o 
   1   6   2      148.44      151.63      2.03 o 
   2   6   2       16.53       17.55      0.20 o 
   3   6   2       33.97       30.04      0.48 o 
   4   6   2     1220.05     1209.14     13.64 o 
   5   6   2       31.67       33.06      0.91 o 
   6   6   2       11.41       11.08      0.57 o 
   7   6   2       12.00       12.41      0.59 o 
   8   6   2       68.37       68.67      3.30 o 
  -8   7   2       28.26       31.00      1.54 o 
  -7   7   2        3.81        5.21      0.36 o 
  -6   7   2        7.48       10.84      0.38 o 
  -5   7   2      174.45      159.10      1.62 o 
  -4   7   2        2.40        2.71      0.18 o 
  -3   7   2      199.25      232.33      3.47 o 
  -2   7   2      109.11      115.04      1.00 o 
  -1   7   2      345.83      363.08      4.79 o 
   0   7   2       35.65       29.62      0.44 o 
   1   7   2     1121.08     1223.09     11.88 o 
   2   7   2       56.70       65.57      0.79 o 
   3   7   2      742.76      744.72     10.63 o 
   4   7   2       25.72       21.43      0.43 o 
   5   7   2       62.27       61.21      0.78 o 
   6   7   2        8.06        8.14      0.51 o 
   7   7   2       16.33       13.94      0.46 o 
   8   7   2        5.32        3.97      0.88 o 
  -8   8   2       11.27       11.64      0.73 o 
  -7   8   2       24.00       23.55      0.54 o 
  -6   8   2       49.73       42.02      0.65 o 
  -5   8   2       39.69       34.71      0.56 o 
  -4   8   2       23.45       20.20      0.55 o 
  -3   8   2       44.37       45.57      0.70 o 
  -2   8   2      347.52      353.68      5.13 o 
  -1   8   2       98.70       98.14      1.60 o 
   0   8   2      729.41      776.41     11.32 o 
   1   8   2       43.29       42.46      0.61 o 
   2   8   2       19.14       23.51      0.42 o 
   3   8   2       99.58       91.79      1.59 o 
   4   8   2      285.10      273.88      4.37 o 
   5   8   2      128.97      127.17      1.71 o 
   6   8   2       20.88       20.49      0.46 o 
   7   8   2       13.03       13.26      0.70 o 
   8   8   2       26.12       23.87      1.14 o 
  -8   9   2        5.54        5.57      0.62 o 
  -7   9   2       11.88       11.78      0.44 o 
  -6   9   2        1.02        2.15      0.30 o 
  -5   9   2       50.21       47.22      0.60 o 
  -4   9   2       17.14       18.39      0.44 o 
  -3   9   2       44.38       52.09      1.19 o 
  -2   9   2     1676.58     1726.66     25.19 o 
  -1   9   2       52.86       57.99      0.94 o 
   0   9   2      488.44      504.08      7.34 o 
   1   9   2        1.17        0.70      0.17 o 
   2   9   2      126.08      137.58      2.37 o 
   3   9   2       23.69       23.84      0.43 o 
   4   9   2      233.80      227.60      3.15 o 
   5   9   2      207.98      196.38      3.62 o 
   6   9   2        0.36        0.10      0.24 o 
   7   9   2        1.16        1.52      0.56 o 
   8   9   2        0.45        0.64      1.09 o 
  -8  10   2       24.88       25.84      0.96 o 
  -7  10   2        0.09       -0.19      0.30 o 
  -6  10   2       30.35       28.29      0.54 o 
  -5  10   2        1.98        0.98      0.36 o 
  -4  10   2       51.39       54.06      0.71 o 
  -3  10   2        4.58        2.41      0.22 o 
  -2  10   2        4.11        3.11      0.24 o 
  -1  10   2     1335.33     1340.07     19.46 o 
   0  10   2       77.13       81.38      1.57 o 
   1  10   2      370.49      397.42      6.31 o 
   2  10   2        5.91        3.18      0.21 o 
   3  10   2       87.98       80.41      1.20 o 
   4  10   2      800.46      780.43     11.93 o 
   5  10   2       23.73       23.82      0.71 o 
   6  10   2        2.40        3.22      0.40 o 
   7  10   2       15.05       15.81      0.70 o 
   8  10   2        7.32        8.69      1.33 o 
  -8  11   2       13.30       14.52      1.12 o 
  -7  11   2        4.98        4.73      0.66 o 
  -6  11   2        2.04        2.86      0.39 o 
  -5  11   2        3.46        1.21      0.22 o 
  -4  11   2       83.76       66.00      1.13 o 
  -3  11   2        8.10       15.01      0.28 o 
  -2  11   2        2.77        2.91      0.26 o 
  -1  11   2        0.04        0.67      0.26 o 
   0  11   2       48.40       47.82      0.55 o 
   1  11   2        7.99       11.25      0.31 o 
   2  11   2      309.91      293.48      4.59 o 
   3  11   2      174.58      172.73      4.00 o 
   4  11   2       79.25       73.33      1.33 o 
   5  11   2       11.30       10.39      0.34 o 
   6  11   2       37.67       38.30      0.64 o 
   7  11   2       40.85       43.53      1.67 o 
   8  11   2        0.18       -0.37      1.14 o 
  -8  12   2       61.53       60.57      1.17 o 
  -7  12   2       43.91       44.23      1.49 o 
  -6  12   2        5.63        5.20      0.48 o 
  -5  12   2       17.88        9.35      0.38 o 
  -4  12   2        0.33        0.29      0.39 o 
  -3  12   2       14.37       20.88      0.40 o 
  -2  12   2      280.65      297.78      3.19 o 
  -1  12   2       11.65       12.13      0.33 o 
   0  12   2        3.65        3.16      0.22 o 
   1  12   2       41.53       52.34      1.09 o 
   2  12   2        1.72        2.02      0.23 o 
   3  12   2       45.42       42.10      0.55 o 
   4  12   2       50.79       49.35      1.45 o 
   5  12   2       11.74       11.13      0.35 o 
   6  12   2       33.49       36.22      0.94 o 
   7  12   2       16.30       15.77      0.77 o 
   8  12   2        0.93       -0.46      1.09 o 
  -8  13   2        0.00        0.69      0.51 o 
  -7  13   2       28.36       27.71      1.08 o 
  -6  13   2        0.48        0.62      0.29 o 
  -5  13   2        8.18        8.32      0.48 o 
  -4  13   2        7.84       11.94      0.46 o 
  -3  13   2       27.63       23.02      0.69 o 
  -2  13   2       28.71       35.89      0.60 o 
  -1  13   2      222.88      243.43      4.07 o 
   0  13   2       49.95       52.02      0.76 o 
   1  13   2        0.23        0.00      0.12 o 
   2  13   2       89.62       92.96      2.23 o 
   3  13   2       31.17       30.93      0.90 o 
   4  13   2        1.26        1.39      0.22 o 
   5  13   2       10.90       11.58      0.39 o 
   6  13   2       47.09       48.30      1.07 o 
   7  13   2        0.36        0.12      0.50 o 
  -8  14   2       19.28       17.32      1.11 o 
  -7  14   2       18.67       18.57      0.68 o 
  -6  14   2       16.47       14.94      0.51 o 
  -5  14   2       39.17       39.22      0.66 o 
  -4  14   2        0.27        0.67      0.20 o 
  -3  14   2        2.55        1.81      0.36 o 
  -2  14   2       43.87       39.72      0.80 o 
  -1  14   2     1016.77      993.33     15.61 o 
   0  14   2        0.80        2.81      0.14 o 
   1  14   2        5.74        5.43      0.18 o 
   2  14   2       53.12       60.41      0.88 o 
   3  14   2        6.39        5.59      0.23 o 
   4  14   2       50.70       49.42      0.86 o 
   5  14   2       73.36       78.08      1.73 o 
   6  14   2        5.51        6.08      0.52 o 
   7  14   2        1.17        2.26      1.05 o 
  -7  15   2       82.38       89.66      2.47 o 
  -6  15   2        0.12        0.31      0.34 o 
  -5  15   2        9.43        7.10      0.34 o 
  -4  15   2       24.02       18.31      0.46 o 
  -3  15   2       50.49       49.05      1.08 o 
  -2  15   2      113.89      111.42      2.12 o 
  -1  15   2       34.55       35.59      0.77 o 
   0  15   2       20.48       18.09      0.52 o 
   1  15   2        0.13        1.26      0.47 o 
   2  15   2       10.97       11.76      0.40 o 
   3  15   2        0.96        0.98      0.19 o 
   4  15   2       62.58       62.76      0.95 o 
   5  15   2      149.95      146.88      2.52 o 
   6  15   2       55.68       58.28      1.07 o 
   7  15   2       22.90       23.21      1.18 o 
  -7  16   2        0.32        0.68      0.47 o 
  -6  16   2        0.05        0.41      0.39 o 
  -5  16   2        6.27        7.01      0.33 o 
  -4  16   2       12.08       12.90      0.32 o 
  -3  16   2        0.30        0.13      0.18 o 
  -2  16   2       29.15       30.34      0.83 o 
  -1  16   2      147.25      140.67      2.25 o 
   0  16   2      112.38      107.02      1.40 o 
   1  16   2       18.04       16.70      0.52 o 
   2  16   2       80.12       74.49      2.05 o 
   3  16   2       23.96       22.88      0.44 o 
   4  16   2       13.90       15.85      0.59 o 
   5  16   2        5.44        6.71      0.56 o 
   6  16   2        1.77        1.38      0.52 o 
   7  16   2        5.01        6.02      0.85 o 
  -7  17   2        5.26        6.03      0.59 o 
  -6  17   2        2.94        2.27      0.35 o 
  -5  17   2        4.43        5.17      0.31 o 
  -4  17   2       22.95       24.44      0.57 o 
  -3  17   2       57.63       54.52      1.12 o 
  -2  17   2       54.40       54.54      1.05 o 
  -1  17   2       35.68       36.07      0.85 o 
   0  17   2       33.05       35.25      0.65 o 
   1  17   2       91.86       88.66      2.43 o 
   2  17   2       10.23        9.84      0.31 o 
   3  17   2        8.70        7.46      0.39 o 
   4  17   2       16.33       15.50      0.43 o 
   5  17   2       42.83       45.15      0.74 o 
   6  17   2       52.81       58.31      2.35 o 
   7  17   2        1.96        4.66      1.25 o 
  -7  18   2      131.51      137.05      4.18 o 
  -6  18   2       43.59       42.38      0.91 o 
  -5  18   2        7.34        4.70      0.34 o 
  -4  18   2        4.99        6.11      0.30 o 
  -3  18   2       40.37       43.58      0.94 o 
  -2  18   2       54.96       56.04      0.85 o 
  -1  18   2      855.66      830.15     19.05 o 
   0  18   2        0.13        4.98      2.10 o 
   1  18   2       14.94       12.96      0.48 o 
   2  18   2       40.55       36.79      0.56 o 
   3  18   2      163.40      154.72      2.72 o 
   4  18   2        7.42        7.10      0.45 o 
   5  18   2      131.14      142.78      2.11 o 
   6  18   2        8.10        9.10      1.78 o 
  -7  19   2       28.61       31.47      1.29 o 
  -6  19   2       57.82       60.14      1.24 o 
  -5  19   2        2.51        3.63      0.37 o 
  -4  19   2       56.47       60.89      1.44 o 
  -3  19   2        3.62        2.93      0.29 o 
  -2  19   2        1.94        1.12      0.45 o 
  -1  19   2       17.16       17.30      0.81 o 
   0  19   2      253.21      245.69      3.00 o 
   1  19   2       68.54       66.49      1.46 o 
   2  19   2       19.16       17.04      0.61 o 
   3  19   2        6.86        8.09      0.39 o 
   4  19   2        0.22        0.08      0.29 o 
   5  19   2       73.27       77.12      1.48 o 
   6  19   2       32.00       34.56      1.05 o 
  -6  20   2       12.83       12.21      1.24 o 
  -5  20   2        9.36       11.43      0.83 o 
  -4  20   2        9.28       11.48      0.46 o 
  -3  20   2       62.54       55.48      0.97 o 
  -2  20   2      119.41      119.98      1.73 o 
  -1  20   2      250.38      238.72      5.27 o 
   0  20   2      166.27      164.55      6.75 o 
   1  20   2       94.79       90.53      1.45 o 
   2  20   2       74.40       75.47      2.47 o 
   3  20   2       16.14       18.98      0.87 o 
   4  20   2        6.37        6.07      0.40 o 
   5  20   2        0.71        1.10      1.10 o 
   6  20   2       32.65       33.75      1.04 o 
  -6  21   2       40.11       43.18      1.44 o 
  -5  21   2       29.88       34.16      1.09 o 
  -4  21   2        3.70        3.48      0.47 o 
  -3  21   2        0.32        0.26      0.29 o 
  -2  21   2        9.97        9.99      0.69 o 
  -1  21   2       11.54       10.78      0.58 o 
   0  21   2       42.20       42.11      0.78 o 
   1  21   2       74.11       74.66      1.35 o 
   2  21   2        0.01        1.28      0.54 o 
   3  21   2       14.46       13.83      0.48 o 
   4  21   2        0.99        0.55      0.47 o 
   5  21   2        0.75       -0.24      0.51 o 
   6  21   2        8.55        7.89      2.38 o 
  -6  22   2       42.76       47.02      1.23 o 
  -5  22   2        3.48        3.18      0.55 o 
  -4  22   2        4.54        5.05      0.47 o 
  -3  22   2        0.95        0.21      0.30 o 
  -2  22   2        2.39        4.47      1.64 o 
  -1  22   2       28.96       29.63      3.04 o 
   0  22   2       35.21       34.10      0.72 o 
   1  22   2       48.73       48.25      1.22 o 
   2  22   2       43.42       42.73      0.92 o 
   3  22   2        0.76        0.72      0.58 o 
   4  22   2        4.89        5.11      0.65 o 
   5  22   2        0.53       -0.37      0.82 o 
  -6  23   2        3.97        4.02      0.83 o 
  -5  23   2       20.57       23.28      0.85 o 
  -4  23   2        3.63        4.29      0.48 o 
  -3  23   2       21.38       22.58      0.77 o 
  -2  23   2       40.28       41.16      1.79 o 
  -1  23   2       32.72       35.54      1.74 o 
   0  23   2        0.56        1.42      0.41 o 
   1  23   2        2.23        1.46      0.38 o 
   2  23   2        9.28        9.64      0.55 o 
   3  23   2        1.94        1.09      0.65 o 
   4  23   2       15.43       15.87      0.75 o 
   5  23   2       76.11       83.30      1.66 o 
  -5  24   2       27.45       30.57      0.87 o 
  -4  24   2        6.38        5.36      0.94 o 
  -3  24   2       11.12        9.62      1.20 o 
  -2  24   2       72.19       75.36      2.48 o 
  -1  24   2       21.54       17.53      1.90 o 
   0  24   2        0.01        0.40      0.62 o 
   1  24   2        0.20        0.28      0.41 o 
   2  24   2        9.18        9.54      0.54 o 
   3  24   2        1.06        0.71      0.66 o 
   4  24   2        3.79        2.86      0.69 o 
   5  24   2        3.89        5.13      0.76 o 
  -5  25   2        1.65        1.20      0.61 o 
  -4  25   2       10.25        9.21      0.71 o 
  -3  25   2       68.68       71.63      5.05 o 
  -2  25   2        9.43       10.90      0.82 o 
  -1  25   2        7.16        8.66      0.78 o 
   0  25   2       42.60       47.16      1.10 o 
   1  25   2        3.38        5.44      0.72 o 
   2  25   2        2.90        3.23      0.87 o 
   3  25   2       24.81       24.62      0.87 o 
   4  25   2        0.00       -0.24      1.14 o 
  -5  26   2        8.57        9.32      1.41 o 
  -4  26   2       11.76       11.12      0.95 o 
  -3  26   2        6.01        6.43      0.82 o 
  -2  26   2       69.16       67.98      2.37 o 
  -1  26   2        0.26        0.21      0.60 o 
   0  26   2       55.73       57.29      1.26 o 
   1  26   2       19.94       19.40      1.02 o 
   2  26   2       17.02       17.63      1.25 o 
   3  26   2        2.17        1.07      0.66 o 
   4  26   2       25.24       26.35      1.02 o 
  -4  27   2       14.72       14.63      1.46 o 
  -3  27   2       26.04       28.33      2.97 o 
  -2  27   2        4.49        4.41      1.20 o 
  -1  27   2       11.39       11.57      1.22 o 
   0  27   2       25.76       25.77      1.65 o 
   1  27   2       10.27       11.54      1.20 o 
   2  27   2        1.49       -0.26      0.69 o 
   3  27   2       40.71       40.09      1.32 o 
   4  27   2        2.79        2.84      1.19 o 
  -3  28   2       13.92       15.05      1.49 o 
  -2  28   2        2.19        3.24      1.11 o 
  -1  28   2        8.40        8.22      1.14 o 
   0  28   2        3.48        3.33      1.07 o 
   1  28   2       18.95       19.92      1.43 o 
   2  28   2        0.60        1.07      0.90 o 
   3  28   2       17.82       21.41      1.68 o 
  -3  29   2        9.31        8.80      1.30 o 
  -2  29   2       16.93       12.87      1.49 o 
  -1  29   2        1.52        0.13      1.09 o 
   0  29   2       11.07        9.57      1.41 o 
   1  29   2        0.35       -1.75      0.83 o 
   2  29   2       12.14       12.36      1.43 o 
  -2  30   2        1.84        0.02      1.15 o 
  -1  30   2        5.85        6.14      1.33 o 
   0  30   2        0.39        0.48      0.99 o 
   1  30   2        2.57        2.55      1.27 o 
  -8   1   3       18.69       19.33      1.03 o 
  -7   1   3       67.11       65.65      1.00 o 
  -6   1   3      134.80      127.19      1.66 o 
  -5   1   3       17.67       16.13      0.37 o 
  -4   1   3     1547.09     1527.48     15.47 o 
  -3   1   3        1.44        2.09      0.13 o 
  -2   1   3      547.32      544.66      5.39 o 
  -1   1   3     1188.45     1192.84     15.56 o 
   0   1   3       14.25       17.45      0.20 o 
   1   1   3       57.29       48.89      0.70 o 
   2   1   3      757.94      867.21      6.84 o 
   3   1   3       18.92       24.50      0.32 o 
   4   1   3      155.55      155.60      1.78 o 
   5   1   3       70.46       62.73      0.60 o 
   6   1   3       34.01       31.06      0.65 o 
   7   1   3        0.19       -0.23      0.44 o 
   8   1   3       10.88       11.32      2.09 o 
  -8   2   3        0.12        1.25      0.67 o 
  -7   2   3       67.71       68.91      1.32 o 
  -6   2   3       27.34       26.95      0.68 o 
  -5   2   3      265.81      254.57      3.25 o 
  -4   2   3        0.01        1.38      0.29 o 
  -3   2   3      109.63      116.20      1.15 o 
  -2   2   3      177.49      193.02      2.03 o 
  -1   2   3     1384.67     1358.78     15.35 o 
   0   2   3       73.69       59.13      0.50 o 
   1   2   3      103.73      120.31      1.23 o 
   2   2   3      903.98      897.59      6.51 o 
   3   2   3      258.44      273.13      3.07 o 
   4   2   3       17.31       16.84      0.27 o 
   5   2   3       71.02       65.02      0.70 o 
   6   2   3       20.08       17.13      0.54 o 
   7   2   3       69.38       69.11      1.19 o 
   8   2   3       16.55       15.68      1.01 o 
  -8   3   3        0.22        0.40      0.64 o 
  -7   3   3        1.97        2.64      0.56 o 
  -6   3   3       29.49       27.37      0.50 o 
  -5   3   3       23.00       25.89      0.40 o 
  -4   3   3      105.75      125.57      1.38 o 
  -3   3   3      158.91      181.15      1.59 o 
  -2   3   3      105.67      115.38      0.98 o 
  -1   3   3      110.17      130.37      1.38 o 
   0   3   3      399.16      422.67      4.04 o 
   1   3   3     1930.39     2088.92     16.55 o 
   2   3   3      422.15      491.72      3.95 o 
   3   3   3        3.41        7.29      0.16 o 
   4   3   3       84.14       80.62      0.63 o 
   5   3   3      258.63      240.75      2.39 o 
   6   3   3       47.24       45.51      0.75 o 
   7   3   3       46.92       44.20      0.87 o 
   8   3   3       43.62       48.88      2.13 o 
  -8   4   3        8.25        8.62      0.69 o 
  -7   4   3        3.75        3.97      0.41 o 
  -6   4   3        3.49        3.48      0.28 o 
  -5   4   3      140.67      130.98      1.73 o 
  -4   4   3       20.16       22.54      0.43 o 
  -3   4   3      310.93      335.74      3.60 o 
  -2   4   3       23.39       31.37      0.37 o 
  -1   4   3      689.41      739.49      7.26 o 
   0   4   3        0.15        1.21      0.48 o 
   1   4   3      615.61      636.52      7.95 o 
   2   4   3      331.81      345.68      2.89 o 
   3   4   3      145.47      140.77      1.31 o 
   4   4   3        5.58        6.52      0.45 o 
   5   4   3       53.24       48.82      0.59 o 
   6   4   3       11.84       10.98      0.48 o 
   7   4   3        6.29        5.28      0.47 o 
   8   4   3        4.55        4.13      0.99 o 
  -8   5   3        2.27        3.45      0.60 o 
  -7   5   3        9.23       11.28      0.48 o 
  -6   5   3       31.69       32.72      0.55 o 
  -5   5   3        3.59        3.40      0.33 o 
  -4   5   3       39.43       43.11      0.78 o 
  -3   5   3      519.86      554.60      7.25 o 
  -2   5   3        1.54        4.18      0.25 o 
  -1   5   3      135.53      133.94      2.14 o 
   0   5   3      253.51      272.72      2.64 o 
   1   5   3       23.22       23.07      0.34 o 
   2   5   3      284.10      289.57      2.04 o 
   3   5   3      289.10      291.74      4.28 o 
   4   5   3       31.80       30.44      0.51 o 
   5   5   3       34.72       34.46      0.46 o 
   6   5   3       91.81       88.47      1.28 o 
   7   5   3        4.73        3.88      0.43 o 
   8   5   3        2.36        2.20      0.82 o 
  -8   6   3       16.81       16.13      0.77 o 
  -7   6   3        0.21        0.73      0.36 o 
  -6   6   3       20.84       18.54      0.40 o 
  -5   6   3        6.94        4.99      0.34 o 
  -4   6   3       42.96       37.63      0.60 o 
  -3   6   3      267.71      282.94      3.53 o 
  -2   6   3     1261.15     1269.93     15.43 o 
  -1   6   3      126.59      123.00      1.10 o 
   0   6   3     1253.50     1266.12     18.07 o 
   1   6   3       34.20       33.30      0.46 o 
   2   6   3       58.12       56.09      0.70 o 
   3   6   3        9.03       11.54      0.23 o 
   4   6   3      352.46      346.52      5.22 o 
   5   6   3        0.14       -0.18      0.25 o 
   6   6   3       96.99       92.13      1.95 o 
   7   6   3        3.34        3.27      0.41 o 
   8   6   3        0.07        0.16      0.96 o 
  -8   7   3       33.45       37.56      2.06 o 
  -7   7   3       28.63       28.71      0.94 o 
  -6   7   3        3.11        1.22      0.23 o 
  -5   7   3       17.19       15.73      0.36 o 
  -4   7   3      159.78      169.78      3.35 o 
  -3   7   3      383.94      397.10      4.22 o 
  -2   7   3       75.47       84.49      0.72 o 
  -1   7   3       28.64       35.63      0.56 o 
   0   7   3        0.48        1.46      0.34 o 
   1   7   3        8.31       16.30      0.33 o 
   2   7   3        1.56        2.99      0.11 o 
   3   7   3       91.34       88.46      0.82 o 
   4   7   3      285.58      279.82      3.57 o 
   5   7   3        6.88        6.04      0.28 o 
   6   7   3       79.78       81.02      1.14 o 
   7   7   3        4.01        5.48      0.62 o 
   8   7   3       19.70       14.22      1.52 o 
  -8   8   3        7.71        8.88      0.70 o 
  -7   8   3       25.76       27.86      0.55 o 
  -6   8   3        3.96        2.80      0.30 o 
  -5   8   3       19.94       16.18      0.35 o 
  -4   8   3       30.96       31.98      0.84 o 
  -3   8   3      260.32      278.88      2.87 o 
  -2   8   3       28.76       21.99      0.46 o 
  -1   8   3       13.16       13.49      0.26 o 
   0   8   3     1583.55     1586.29     21.54 o 
   1   8   3       99.98      112.76      1.96 o 
   2   8   3        0.14        0.24      0.09 o 
   3   8   3       30.40       25.99      0.54 o 
   4   8   3      105.46      112.59      1.86 o 
   5   8   3       99.29       99.37      2.18 o 
   6   8   3       94.82       93.31      2.10 o 
   7   8   3        2.01        2.48      0.55 o 
   8   8   3        0.54        0.16      0.98 o 
  -8   9   3        0.00        0.64      0.56 o 
  -7   9   3       21.64       19.97      0.50 o 
  -6   9   3        5.22        5.64      0.35 o 
  -5   9   3        0.19       -0.04      0.19 o 
  -4   9   3       51.99       52.83      2.52 o 
  -3   9   3      468.38      493.83      5.08 o 
  -2   9   3      688.58      696.24      5.56 o 
  -1   9   3      671.27      684.48      7.95 o 
   0   9   3       39.91       42.51      0.77 o 
   1   9   3       33.98       45.86      0.64 o 
   2   9   3        9.19       11.04      0.19 o 
   3   9   3      580.77      573.25      9.40 o 
   4   9   3      790.03      765.82     10.49 o 
   5   9   3        4.41        4.33      0.33 o 
   6   9   3       10.93       11.51      0.48 o 
   7   9   3        2.76        1.52      0.96 o 
   8   9   3        0.22        3.19      1.20 o 
  -8  10   3        4.03        3.84      0.79 o 
  -7  10   3       34.97       35.99      0.71 o 
  -6  10   3       30.23       28.51      0.54 o 
  -5  10   3        1.20       -0.23      0.28 o 
  -4  10   3       38.14       38.51      0.75 o 
  -3  10   3      882.39      882.23     14.52 o 
  -2  10   3      152.98      158.92      1.40 o 
  -1  10   3       13.33       14.60      0.21 o 
   0  10   3      171.28      176.62      2.88 o 
   1  10   3      260.74      275.86      4.87 o 
   2  10   3        0.06        0.14      0.14 o 
   3  10   3     1415.27     1401.48     22.23 o 
   4  10   3      150.77      142.72      2.87 o 
   5  10   3       21.54       20.93      0.46 o 
   6  10   3        0.19        0.32      0.30 o 
   7  10   3       26.40       26.45      1.17 o 
  -8  11   3       11.78       11.57      0.60 o 
  -7  11   3        0.39        0.00      0.33 o 
  -6  11   3        0.06        0.33      0.27 o 
  -5  11   3        2.00        2.01      0.23 o 
  -4  11   3       61.49       68.99      0.78 o 
  -3  11   3       59.55       53.38      0.87 o 
  -2  11   3        7.60        7.29      0.56 o 
  -1  11   3       50.93       52.59      0.63 o 
   0  11   3        0.25        0.39      0.11 o 
   1  11   3        4.77        3.27      0.16 o 
   2  11   3       84.53       77.98      1.44 o 
   3  11   3      154.86      154.64      2.57 o 
   4  11   3      109.76      109.41      2.51 o 
   5  11   3        2.18        2.52      0.37 o 
   6  11   3       42.40       42.30      1.10 o 
   7  11   3       22.27       22.74      0.86 o 
  -8  12   3       14.23       13.04      0.64 o 
  -7  12   3        1.89        0.20      0.40 o 
  -6  12   3        9.59       10.48      0.43 o 
  -5  12   3       24.49       20.40      0.40 o 
  -4  12   3       16.56       19.25      0.59 o 
  -3  12   3      314.93      324.02      3.68 o 
  -2  12   3      823.56      828.93      8.40 o 
  -1  12   3       68.99       73.57      1.31 o 
   0  12   3       21.78       23.19      0.26 o 
   1  12   3        6.14        6.00      0.45 o 
   2  12   3       33.22       32.94      0.41 o 
   3  12   3       55.25       48.67      0.85 o 
   4  12   3       66.17       65.89      1.26 o 
   5  12   3      124.26      127.12      2.60 o 
   6  12   3       15.40       15.33      0.49 o 
   7  12   3        1.46        3.01      0.67 o 
  -8  13   3        8.42        8.50      0.80 o 
  -7  13   3        9.95       10.51      1.00 o 
  -6  13   3       36.81       40.13      0.67 o 
  -5  13   3        5.54        6.41      0.31 o 
  -4  13   3       14.71       19.97      0.46 o 
  -3  13   3      460.28      458.60      6.03 o 
  -2  13   3      103.64      101.70      1.41 o 
  -1  13   3        1.11        2.04      0.29 o 
   0  13   3        0.09       -0.02      0.17 o 
   1  13   3       55.62       61.05      1.08 o 
   2  13   3        6.89        9.98      0.40 o 
   3  13   3      114.46      110.84      2.57 o 
   4  13   3       32.73       33.07      0.72 o 
   5  13   3        0.24        0.55      0.35 o 
   6  13   3       12.66       12.09      0.66 o 
   7  13   3        0.02       -0.18      0.55 o 
  -8  14   3       78.81       85.25      2.37 o 
  -7  14   3        0.23        0.21      0.42 o 
  -6  14   3        6.43        7.34      0.41 o 
  -5  14   3       12.33       15.02      0.41 o 
  -4  14   3       16.51       14.31      0.52 o 
  -3  14   3        7.88        6.00      0.30 o 
  -2  14   3      660.70      622.03     11.53 o 
  -1  14   3       71.34       70.79      1.01 o 
   0  14   3        3.33        3.17      0.22 o 
   1  14   3        0.58        1.41      0.30 o 
   2  14   3      267.88      266.71      5.66 o 
   3  14   3       27.35       27.58      0.68 o 
   4  14   3       29.00       29.18      0.53 o 
   5  14   3        0.03        0.82      0.51 o 
   6  14   3       17.50       18.90      0.68 o 
   7  14   3        0.86       -0.34      0.59 o 
  -7  15   3       13.14       13.88      0.66 o 
  -6  15   3       15.02       14.15      0.47 o 
  -5  15   3        0.01       -0.19      0.25 o 
  -4  15   3       16.35       14.51      0.36 o 
  -3  15   3        4.28        2.37      0.29 o 
  -2  15   3      312.98      300.84      5.36 o 
  -1  15   3      253.01      235.34      4.87 o 
   0  15   3        8.28        7.30      0.24 o 
   1  15   3      104.78       93.70      1.99 o 
   2  15   3       11.63       12.39      0.44 o 
   3  15   3      325.61      312.87      3.92 o 
   4  15   3        0.71        0.54      0.25 o 
   5  15   3       58.62       58.91      1.02 o 
   6  15   3        7.64        7.67      0.94 o 
   7  15   3        1.00        1.11      0.60 o 
  -7  16   3       47.01       44.42      0.99 o 
  -6  16   3        3.98        4.12      0.49 o 
  -5  16   3       14.97       17.33      0.47 o 
  -4  16   3       63.63       64.00      0.99 o 
  -3  16   3      153.54      146.12      2.58 o 
  -2  16   3       71.14       68.46      1.45 o 
  -1  16   3      279.30      271.54      6.32 o 
   0  16   3       72.71       61.88      1.22 o 
   1  16   3       78.26       80.16      2.22 o 
   2  16   3      226.70      214.66      5.27 o 
   3  16   3      101.57      100.45      2.04 o 
   4  16   3      110.02      119.33      1.70 o 
   5  16   3      202.08      205.17      4.08 o 
   6  16   3       46.26       50.55      1.19 o 
  -7  17   3       25.61       25.31      0.89 o 
  -6  17   3        2.25        2.35      0.38 o 
  -5  17   3       41.64       40.86      0.69 o 
  -4  17   3       14.16       11.41      0.49 o 
  -3  17   3       86.00       83.96      1.01 o 
  -2  17   3      170.73      163.78      2.41 o 
  -1  17   3       52.36       52.44      0.80 o 
   0  17   3       77.39       70.19      0.73 o 
   1  17   3        0.03       -0.08      0.18 o 
   2  17   3        3.13        2.60      0.32 o 
   3  17   3       38.12       34.28      0.88 o 
   4  17   3        1.54        1.54      0.30 o 
   5  17   3       15.29       16.69      0.98 o 
   6  17   3        1.47        1.68      0.61 o 
  -7  18   3        1.10        0.51      0.54 o 
  -6  18   3        1.22        1.06      0.43 o 
  -5  18   3       11.60       12.27      0.65 o 
  -4  18   3       30.86       30.50      0.63 o 
  -3  18   3       14.33       15.97      0.48 o 
  -2  18   3       34.57       36.01      0.62 o 
  -1  18   3       48.09       48.05      1.81 o 
   0  18   3        3.04        2.91      0.23 o 
   1  18   3       33.61       27.62      0.65 o 
   2  18   3       35.04       35.93      0.69 o 
   3  18   3       76.58       81.17      2.21 o 
   4  18   3       19.88       21.67      1.00 o 
   5  18   3       77.98       80.33      3.52 o 
   6  18   3        5.29        5.84      0.70 o 
  -7  19   3        8.08        6.76      1.49 o 
  -6  19   3       14.59       14.97      0.79 o 
  -5  19   3        2.05        2.50      0.51 o 
  -4  19   3       28.48       25.99      0.77 o 
  -3  19   3        1.98        2.70      0.38 o 
  -2  19   3        1.30        1.32      0.31 o 
  -1  19   3        6.86        6.32      0.81 o 
   0  19   3       21.91       25.61      0.78 o 
   1  19   3       22.10       21.50      0.43 o 
   2  19   3       13.59       15.72      0.41 o 
   3  19   3       13.73       15.00      0.52 o 
   4  19   3        7.61        6.85      0.39 o 
   5  19   3       49.84       50.44      1.86 o 
   6  19   3        1.48        1.52      0.69 o 
  -6  20   3        2.62        2.96      0.52 o 
  -5  20   3       44.05       43.63      0.90 o 
  -4  20   3        4.52        3.96      0.45 o 
  -3  20   3      104.29      103.71      3.17 o 
  -2  20   3       14.69       13.60      0.47 o 
  -1  20   3      177.13      162.66      2.22 o 
   0  20   3       96.45       91.96      2.57 o 
   1  20   3        4.34        6.39      0.41 o 
   2  20   3       10.33       10.05      0.51 o 
   3  20   3       32.60       33.82      1.30 o 
   4  20   3       87.39       90.64      3.37 o 
   5  20   3       44.15       43.74      1.12 o 
  -6  21   3        0.00       -0.21      0.53 o 
  -5  21   3        1.46        1.66      0.72 o 
  -4  21   3        7.04        9.54      0.55 o 
  -3  21   3        9.89       11.06      0.55 o 
  -2  21   3       79.63       69.80      1.81 o 
  -1  21   3       28.85       24.34      0.80 o 
   0  21   3       17.18       17.69      0.56 o 
   1  21   3        9.95        8.78      0.37 o 
   2  21   3        0.92        1.08      0.34 o 
   3  21   3        8.85        8.97      0.46 o 
   4  21   3        9.20       10.05      0.66 o 
   5  21   3        8.11       10.64      1.31 o 
  -6  22   3        4.00        4.35      0.86 o 
  -5  22   3        0.33        0.68      0.51 o 
  -4  22   3       10.13       12.03      0.67 o 
  -3  22   3       44.67       47.49      1.77 o 
  -2  22   3      119.53      117.06      3.41 o 
  -1  22   3        2.22        1.44      0.35 o 
   0  22   3        7.87        7.31      0.51 o 
   1  22   3        0.13        1.45      0.59 o 
   2  22   3       56.96       55.23      1.80 o 
   3  22   3       12.74       11.77      0.88 o 
   4  22   3       84.78       92.12      1.72 o 
   5  22   3       16.28       17.61      0.82 o 
  -5  23   3        0.99        1.24      0.82 o 
  -4  23   3       11.67       10.02      0.71 o 
  -3  23   3       36.10       37.71      1.44 o 
  -2  23   3       19.46       18.95      0.86 o 
  -1  23   3        1.18        1.09      0.47 o 
   0  23   3        0.62        0.79      0.54 o 
   1  23   3       69.66       70.22      1.15 o 
   2  23   3        2.65        4.71      0.91 o 
   3  23   3        2.64        2.32      0.50 o 
   4  23   3       51.06       52.36      1.20 o 
   5  23   3        4.53        5.74      0.74 o 
  -5  24   3        5.76        5.69      0.66 o 
  -4  24   3       20.71       20.04      0.82 o 
  -3  24   3       23.14       23.10      1.00 o 
  -2  24   3       10.89       11.79      0.69 o 
  -1  24   3        9.96        8.88      1.27 o 
   0  24   3        3.84        3.82      0.48 o 
   1  24   3        2.17        3.97      0.49 o 
   2  24   3       55.79       55.53      1.27 o 
   3  24   3        3.40        3.84      0.58 o 
   4  24   3        3.43        5.23      0.64 o 
  -5  25   3        1.09        0.27      0.96 o 
  -4  25   3       38.06       36.00      1.30 o 
  -3  25   3        1.94        2.52      0.72 o 
  -2  25   3       15.75       12.38      2.12 o 
  -1  25   3        2.93        4.61      0.77 o 
   0  25   3        2.33        2.23      0.48 o 
   1  25   3       61.48       65.44      2.03 o 
   2  25   3       12.22       10.43      1.25 o 
   3  25   3       52.41       54.08      1.28 o 
   4  25   3        6.58        7.59      0.77 o 
  -4  26   3       10.47       11.24      0.99 o 
  -3  26   3       36.57       35.29      1.26 o 
  -2  26   3       97.42       95.86      3.03 o 
  -1  26   3       13.68       12.07      1.15 o 
   0  26   3       18.65       17.90      1.03 o 
   1  26   3        0.06       -0.18      0.85 o 
   2  26   3        2.57        3.20      0.99 o 
   3  26   3       12.29       13.45      1.06 o 
   4  26   3        5.13        3.25      1.27 o 
  -4  27   3        5.31        7.06      1.01 o 
  -3  27   3       34.43       34.00      1.25 o 
  -2  27   3        1.35        1.54      0.99 o 
  -1  27   3        0.18        0.93      1.01 o 
   0  27   3        4.00        6.31      1.17 o 
   1  27   3        0.38        0.61      0.91 o 
   2  27   3       16.01       13.62      1.22 o 
   3  27   3        0.67        0.99      1.64 o 
  -3  28   3       22.81       22.20      1.62 o 
  -2  28   3       12.16       14.50      1.41 o 
  -1  28   3       34.43       35.60      1.80 o 
   0  28   3        3.72        2.28      1.11 o 
   1  28   3        9.64        8.09      1.28 o 
   2  28   3        3.04        3.43      1.25 o 
  -2  29   3        1.73       -0.82      1.23 o 
  -1  29   3        0.11       -0.38      1.11 o 
   0  29   3        7.58        6.36      1.47 o 
   1  29   3        0.33       -0.32      0.98 o 
  -8   0   4        8.53        5.00      1.09 o 
  -7   0   4       26.68       25.68      0.93 o 
  -6   0   4        0.22        0.46      0.43 o 
  -5   0   4      538.05      523.37      6.68 o 
  -4   0   4       10.26        8.26      0.34 o 
  -3   0   4        1.89        3.40      0.26 o 
  -2   0   4     4481.97     4435.42     85.89 o 
  -1   0   4       87.13       87.79      2.14 o 
   0   0   4       82.09       81.68      1.09 o 
   1   0   4      548.23      607.65      6.85 o 
   2   0   4      338.36      380.68      5.90 o 
   3   0   4     1061.80     1010.43     11.66 o 
   4   0   4      322.61      277.45      4.23 o 
   5   0   4      115.75      102.38      1.28 o 
   6   0   4        0.65        1.19      0.50 o 
  -8   1   4       12.02       13.51      0.95 o 
  -7   1   4       10.48        9.05      0.67 o 
  -6   1   4        0.73        1.34      0.27 o 
  -5   1   4       96.65       91.47      1.19 o 
  -4   1   4       15.55       15.00      0.31 o 
  -3   1   4       56.49       61.43      0.58 o 
  -2   1   4        0.75        1.20      0.26 o 
  -1   1   4     1074.33     1081.50     10.71 o 
   0   1   4       47.30       47.35      0.45 o 
   1   1   4       93.69      108.46      1.31 o 
   2   1   4        6.45        6.65      0.13 o 
   3   1   4       71.20       71.07      0.53 o 
   4   1   4       87.68       63.24      0.58 o 
   5   1   4      173.25      149.30      1.22 o 
   6   1   4      101.34      100.96      1.50 o 
   7   1   4       48.01       46.87      1.84 o 
  -8   2   4        2.70        2.29      0.72 o 
  -7   2   4        0.53        0.97      0.35 o 
  -6   2   4        5.34        5.51      0.32 o 
  -5   2   4      206.18      201.92      2.02 o 
  -4   2   4       14.55       17.31      0.32 o 
  -3   2   4       32.38       36.69      0.54 o 
  -2   2   4       50.89       50.85      0.67 o 
  -1   2   4       18.68       22.51      0.25 o 
   0   2   4      469.31      498.65      4.20 o 
   1   2   4     1038.62     1017.30      8.13 o 
   2   2   4      129.96      153.82      1.44 o 
   3   2   4        2.25        2.41      0.12 o 
   4   2   4       64.13       64.53      0.66 o 
   5   2   4       58.98       52.94      0.80 o 
   6   2   4       66.59       63.90      2.76 o 
   7   2   4        1.50        3.03      0.72 o 
  -8   3   4       27.58       30.01      0.91 o 
  -7   3   4        0.32        0.15      0.57 o 
  -6   3   4       76.38       73.92      0.87 o 
  -5   3   4        6.12        4.80      0.27 o 
  -4   3   4       91.22       90.20      1.04 o 
  -3   3   4      296.23      303.35      2.87 o 
  -2   3   4      105.32       93.53      1.04 o 
  -1   3   4      100.85       97.33      0.91 o 
   0   3   4      260.82      264.94      2.79 o 
   1   3   4      242.03      266.74      2.72 o 
   2   3   4      300.37      299.49      2.26 o 
   3   3   4        0.17        0.10      0.09 o 
   4   3   4       71.68       59.33      0.71 o 
   5   3   4       53.30       50.69      1.01 o 
   6   3   4       83.68       80.65      2.11 o 
   7   3   4        1.87        1.06      0.79 o 
   8   3   4        4.63        3.56      1.28 o 
  -8   4   4        4.30        6.87      0.71 o 
  -7   4   4       43.07       42.22      0.77 o 
  -6   4   4       14.24       13.63      0.56 o 
  -5   4   4       49.76       51.39      0.63 o 
  -4   4   4        0.00       -0.04      0.15 o 
  -3   4   4       16.69       14.61      0.21 o 
  -2   4   4      185.87      192.14      2.02 o 
  -1   4   4       37.57       38.28      0.62 o 
   0   4   4       36.11       49.69      0.72 o 
   1   4   4      139.70      161.94      1.61 o 
   2   4   4      132.32      151.74      1.69 o 
   3   4   4      159.64      152.89      1.41 o 
   4   4   4        0.91        1.32      0.18 o 
   5   4   4       44.00       40.78      0.57 o 
   6   4   4       56.55       56.79      0.88 o 
   7   4   4        5.10        5.00      0.67 o 
   8   4   4        3.42        3.80      1.22 o 
  -8   5   4        5.60        6.15      0.69 o 
  -7   5   4        0.27        0.73      0.38 o 
  -6   5   4        8.81        8.69      0.37 o 
  -5   5   4      203.70      204.36      3.19 o 
  -4   5   4       16.46       16.02      0.53 o 
  -3   5   4      201.45      214.20      2.87 o 
  -2   5   4       25.71       27.34      0.41 o 
  -1   5   4       24.25       32.66      0.46 o 
   0   5   4       61.40       58.70      0.68 o 
   1   5   4      244.04      288.95      3.25 o 
   2   5   4        1.13        1.07      0.40 o 
   3   5   4      276.04      250.82      2.96 o 
   4   5   4      164.01      149.61      1.53 o 
   5   5   4       11.97       10.62      0.36 o 
   6   5   4       19.52       23.74      0.58 o 
   7   5   4       33.43       33.25      1.64 o 
   8   5   4       12.39       13.04      2.34 o 
  -8   6   4       17.80       19.20      2.16 o 
  -7   6   4       15.10       16.89      0.56 o 
  -6   6   4       22.59       24.03      0.50 o 
  -5   6   4       12.38       12.37      0.35 o 
  -4   6   4        0.23        0.12      0.19 o 
  -3   6   4      536.93      492.32      5.83 o 
  -2   6   4      392.23      406.08      3.11 o 
  -1   6   4      153.64      167.43      1.93 o 
   0   6   4        8.31        6.90      0.14 o 
   1   6   4      189.26      200.71      2.16 o 
   2   6   4       13.16       11.91      0.22 o 
   3   6   4       10.81        7.45      0.21 o 
   4   6   4      139.86      138.53      2.13 o 
   5   6   4       68.74       64.34      0.84 o 
   6   6   4       55.52       52.91      1.21 o 
   7   6   4        2.57        1.71      1.26 o 
   8   6   4        0.02       -0.58      1.15 o 
  -8   7   4        0.12        0.20      0.53 o 
  -7   7   4        0.84        0.86      0.34 o 
  -6   7   4       33.90       33.73      0.58 o 
  -5   7   4       42.16       42.13      0.58 o 
  -4   7   4      407.61      370.91      4.65 o 
  -3   7   4        7.50        9.76      0.43 o 
  -2   7   4      237.77      228.66      2.35 o 
  -1   7   4      135.17      146.92      1.51 o 
   0   7   4        0.64        0.30      0.08 o 
   1   7   4      218.12      231.78      2.44 o 
   2   7   4       47.13       46.55      0.75 o 
   3   7   4        6.81        7.41      0.54 o 
   4   7   4      133.45      130.56      1.73 o 
   5   7   4       90.33       88.71      1.77 o 
   6   7   4        0.02       -0.47      0.33 o 
   7   7   4       14.77       14.55      0.74 o 
  -8   8   4        5.37        5.12      0.90 o 
  -7   8   4       15.14       18.53      0.86 o 
  -6   8   4       15.86       15.63      0.40 o 
  -5   8   4        6.95        6.96      0.32 o 
  -4   8   4       13.89       11.73      0.26 o 
  -3   8   4      597.55      591.96      6.57 o 
  -2   8   4      228.94      231.56      1.89 o 
  -1   8   4        7.13        4.58      0.15 o 
   0   8   4      410.23      440.98      6.28 o 
   1   8   4      102.11      104.19      1.55 o 
   2   8   4        0.00        0.02      0.19 o 
   3   8   4     1432.68     1384.84     13.18 o 
   4   8   4        0.32        0.51      0.21 o 
   5   8   4       31.24       31.33      1.02 o 
   6   8   4        3.70        3.28      0.44 o 
   7   8   4       45.93       46.04      1.13 o 
  -8   9   4       16.09       17.32      1.31 o 
  -7   9   4       80.81       79.93      2.40 o 
  -6   9   4       29.55       32.87      0.54 o 
  -5   9   4       19.78       18.47      0.44 o 
  -4   9   4       20.24       24.95      0.59 o 
  -3   9   4      276.31      278.31      3.53 o 
  -2   9   4        9.06        8.85      0.18 o 
  -1   9   4      121.65      103.15      1.27 o 
   0   9   4       20.23       25.18      0.35 o 
   1   9   4       18.68       22.03      0.40 o 
   2   9   4       62.95       59.78      1.18 o 
   3   9   4       25.91       23.33      0.70 o 
   4   9   4        8.01        9.03      0.50 o 
   5   9   4        0.76        0.27      0.28 o 
   6   9   4        0.67        1.16      0.34 o 
   7   9   4        0.41        2.18      0.61 o 
  -8  10   4        1.59        2.30      0.62 o 
  -7  10   4        0.01       -0.28      0.62 o 
  -6  10   4        0.01        0.27      0.32 o 
  -5  10   4        0.26        0.20      0.20 o 
  -4  10   4       70.79       78.63      1.62 o 
  -3  10   4      243.08      224.29      2.79 o 
  -2  10   4       16.61       19.78      0.41 o 
  -1  10   4        9.22        9.56      0.25 o 
   0  10   4        2.50        6.16      0.19 o 
   1  10   4      157.54      141.36      1.99 o 
   2  10   4      189.69      184.96      3.99 o 
   3  10   4       23.47       23.44      0.38 o 
   4  10   4      193.20      190.83      1.94 o 
   5  10   4        1.35        1.61      0.37 o 
   6  10   4        1.76        1.90      0.36 o 
   7  10   4        0.17        1.54      0.58 o 
  -8  11   4        0.07       -1.12      0.47 o 
  -7  11   4       34.85       35.18      1.07 o 
  -6  11   4        0.60        0.20      0.27 o 
  -5  11   4       46.20       43.61      1.05 o 
  -4  11   4       20.58       22.54      0.40 o 
  -3  11   4       14.64       15.35      0.57 o 
  -2  11   4      315.56      295.11      3.43 o 
  -1  11   4      303.93      327.17      4.66 o 
   0  11   4        3.76        7.00      0.19 o 
   1  11   4        0.45        0.16      0.18 o 
   2  11   4       18.19       15.13      0.31 o 
   3  11   4        2.84        4.14      0.36 o 
   4  11   4      511.96      501.69      6.33 o 
   5  11   4        2.74        3.76      0.34 o 
   6  11   4       29.65       31.61      0.79 o 
   7  11   4        9.73       10.15      1.18 o 
  -8  12   4        5.00        5.88      1.00 o 
  -7  12   4        0.94        1.77      0.45 o 
  -6  12   4        1.02        1.12      0.31 o 
  -5  12   4        0.20        0.85      0.24 o 
  -4  12   4        3.99        4.44      0.35 o 
  -3  12   4      429.71      422.71      8.73 o 
  -2  12   4      326.51      292.59      3.92 o 
  -1  12   4      128.99      121.10      1.79 o 
   0  12   4        0.04       -0.07      0.14 o 
   1  12   4       25.57       29.75      0.70 o 
   2  12   4       20.00       20.49      0.64 o 
   3  12   4      367.59      369.21      6.26 o 
   4  12   4        0.11        1.05      0.49 o 
   5  12   4        2.00        2.10      0.42 o 
   6  12   4        0.81        2.93      0.87 o 
   7  12   4       13.43       13.73      1.06 o 
  -8  13   4        8.78        7.48      0.96 o 
  -7  13   4        1.24        2.22      0.41 o 
  -6  13   4       26.79       27.51      0.69 o 
  -5  13   4        1.42        1.68      0.30 o 
  -4  13   4      247.58      244.51      2.75 o 
  -3  13   4      421.43      390.73      7.35 o 
  -2  13   4      161.55      158.17      2.19 o 
  -1  13   4      313.54      295.02      4.70 o 
   0  13   4       10.26       11.30      0.25 o 
   1  13   4       47.36       40.89      0.65 o 
   2  13   4       39.45       40.73      0.95 o 
   3  13   4        3.64        4.13      0.28 o 
   4  13   4       64.56       64.70      1.17 o 
   5  13   4        3.86        4.35      0.37 o 
   6  13   4        7.05        8.42      0.67 o 
   7  13   4        0.54        0.11      0.57 o 
  -7  14   4        0.28       -0.48      0.41 o 
  -6  14   4        0.94        0.81      0.33 o 
  -5  14   4       15.35       16.63      0.42 o 
  -4  14   4      292.90      297.00      5.57 o 
  -3  14   4       24.83       25.12      1.15 o 
  -2  14   4      104.86       98.66      2.52 o 
  -1  14   4        0.68        0.74      0.15 o 
   0  14   4       28.40       30.94      0.45 o 
   1  14   4        6.16        9.17      0.24 o 
   2  14   4      912.83      863.50     18.94 o 
   3  14   4       27.74       28.02      0.56 o 
   4  14   4      227.00      222.67      3.83 o 
   5  14   4       13.54       14.66      0.51 o 
   6  14   4        7.32        9.10      1.01 o 
   7  14   4        1.78        1.35      1.03 o 
  -7  15   4       11.04       11.66      0.62 o 
  -6  15   4        8.99        7.20      0.61 o 
  -5  15   4        0.70        0.53      0.27 o 
  -4  15   4        1.07        1.95      0.31 o 
  -3  15   4        5.83        5.17      0.32 o 
  -2  15   4       27.11       22.90      0.46 o 
  -1  15   4       32.29       28.14      0.51 o 
   0  15   4      103.08      100.71      2.19 o 
   1  15   4       45.71       38.33      0.64 o 
   2  15   4       51.38       49.94      0.97 o 
   3  15   4        4.04        2.84      0.31 o 
   4  15   4       45.44       45.99      0.73 o 
   5  15   4        2.34        2.85      0.37 o 
   6  15   4        2.24        3.18      0.81 o 
  -7  16   4        5.35        4.27      0.54 o 
  -6  16   4        5.34        5.38      0.46 o 
  -5  16   4        0.25       -0.12      0.31 o 
  -4  16   4       15.51       13.04      0.45 o 
  -3  16   4        0.00        0.11      0.47 o 
  -2  16   4      422.27      400.42      8.82 o 
  -1  16   4        1.15        1.81      0.21 o 
   0  16   4        0.06        0.07      0.16 o 
   1  16   4       16.56       20.49      0.52 o 
   2  16   4       61.88       60.27      1.43 o 
   3  16   4       22.43       22.64      0.52 o 
   4  16   4        2.02        1.60      0.30 o 
   5  16   4        7.35        8.69      0.64 o 
   6  16   4        1.60        0.98      1.33 o 
  -7  17   4        9.35        8.02      1.04 o 
  -6  17   4       15.77       15.48      0.71 o 
  -5  17   4       18.69       19.23      0.56 o 
  -4  17   4        7.68        6.40      0.74 o 
  -3  17   4       27.25       26.19      0.72 o 
  -2  17   4       35.61       39.45      0.73 o 
  -1  17   4       18.00       15.71      0.40 o 
   0  17   4       36.47       36.11      0.57 o 
   1  17   4       55.64       49.34      1.22 o 
   2  17   4        3.74        2.98      0.27 o 
   3  17   4       25.89       23.54      0.55 o 
   4  17   4        9.65       10.41      0.74 o 
   5  17   4       19.16       18.59      0.79 o 
   6  17   4        8.56        7.64      0.68 o 
  -6  18   4        8.57        9.81      0.67 o 
  -5  18   4        3.88        3.19      0.40 o 
  -4  18   4      210.03      211.00      3.30 o 
  -3  18   4       52.56       52.60      0.82 o 
  -2  18   4        8.52       10.03      0.37 o 
  -1  18   4       13.70       11.01      0.37 o 
   0  18   4       11.59       10.89      0.36 o 
   1  18   4      119.69      116.59      1.54 o 
   2  18   4      170.85      161.24      4.24 o 
   3  18   4       68.01       68.44      1.33 o 
   4  18   4       60.02       62.14      1.13 o 
   5  18   4        4.40        6.69      1.04 o 
   6  18   4        0.22        1.15      0.64 o 
  -6  19   4        4.22        3.95      0.66 o 
  -5  19   4       62.33       61.83      2.12 o 
  -4  19   4      101.48      104.05      2.76 o 
  -3  19   4       57.60       52.04      1.22 o 
  -2  19   4       19.42       18.28      0.85 o 
  -1  19   4       10.04       11.62      0.47 o 
   0  19   4       10.76       12.16      0.46 o 
   1  19   4        0.71        0.93      0.24 o 
   2  19   4       39.59       46.92      0.71 o 
   3  19   4       14.10       16.55      0.52 o 
   4  19   4       93.49       95.29      3.10 o 
   5  19   4        1.85        2.04      0.56 o 
  -6  20   4        8.82        7.64      0.71 o 
  -5  20   4       11.96       10.69      0.70 o 
  -4  20   4       63.23       62.58      1.67 o 
  -3  20   4        0.57        0.99      0.32 o 
  -2  20   4        4.89        5.17      0.43 o 
  -1  20   4        0.07        0.06      0.31 o 
   0  20   4        5.70        7.86      0.81 o 
   1  20   4       13.95       14.87      0.37 o 
   2  20   4       55.11       53.25      0.93 o 
   3  20   4       21.01       21.21      0.57 o 
   4  20   4       40.80       40.28      1.01 o 
   5  20   4        0.29       -0.85      0.46 o 
  -6  21   4        2.88        2.80      0.65 o 
  -5  21   4       24.17       22.06      0.85 o 
  -4  21   4       38.71       40.27      1.13 o 
  -3  21   4       11.37       12.27      0.54 o 
  -2  21   4        0.48        0.34      0.36 o 
  -1  21   4       20.51       20.01      0.59 o 
   0  21   4       15.55       14.58      0.62 o 
   1  21   4       73.05       73.12      1.76 o 
   2  21   4        4.18        4.28      0.42 o 
   3  21   4        1.98        1.78      1.06 o 
   4  21   4        1.09        1.40      1.22 o 
   5  21   4        0.60        1.12      0.59 o 
  -5  22   4       15.34       16.74      0.81 o 
  -4  22   4      118.07      117.43      6.94 o 
  -3  22   4       14.30       14.94      0.64 o 
  -2  22   4        2.35        2.99      0.77 o 
  -1  22   4        0.92        1.13      0.47 o 
   0  22   4       74.07       69.05      1.84 o 
   1  22   4        0.09       -0.05      0.56 o 
   2  22   4       38.38       36.16      1.04 o 
   3  22   4        7.28        8.58      0.67 o 
   4  22   4        7.81        6.52      0.65 o 
   5  22   4        4.71        4.29      1.23 o 
  -5  23   4        7.05        8.24      0.73 o 
  -4  23   4       18.70       18.50      0.78 o 
  -3  23   4        1.77        1.15      0.54 o 
  -2  23   4       14.07       12.54      0.59 o 
  -1  23   4        0.17        0.08      0.44 o 
   0  23   4        6.40        6.98      0.54 o 
   1  23   4       18.50       18.61      0.66 o 
   2  23   4       11.68       12.56      0.59 o 
   3  23   4       17.68       17.21      1.45 o 
   4  23   4        5.87        7.90      1.12 o 
  -5  24   4       21.95       19.49      1.15 o 
  -4  24   4       10.57        7.62      0.89 o 
  -3  24   4       27.22       29.28      2.32 o 
  -2  24   4        3.06        2.53      0.96 o 
  -1  24   4       13.61       16.11      0.79 o 
   0  24   4       17.30       17.61      0.78 o 
   1  24   4       14.99       14.01      0.68 o 
   2  24   4       62.21       61.99      1.63 o 
   3  24   4      168.90      169.73      5.70 o 
   4  24   4        3.55        6.38      1.15 o 
  -4  25   4       24.58       25.69      1.80 o 
  -3  25   4       71.33       65.81      4.78 o 
  -2  25   4       12.74       10.62      1.14 o 
  -1  25   4        1.11       -0.01      0.61 o 
   0  25   4       24.32       28.45      1.59 o 
   1  25   4        0.20       -0.44      0.58 o 
   2  25   4       19.99       19.97      1.49 o 
   3  25   4        0.60        0.94      0.71 o 
   4  25   4        5.18       -1.01      1.07 o 
  -4  26   4        1.04        0.17      0.72 o 
  -3  26   4       35.44       35.64      1.26 o 
  -2  26   4        0.37       -0.48      0.93 o 
  -1  26   4        2.11        1.47      0.91 o 
   0  26   4       17.98       20.32      1.47 o 
   1  26   4       48.79       49.15      2.04 o 
   2  26   4       12.83       10.11      1.22 o 
   3  26   4       70.65       75.63      1.59 o 
  -3  27   4       51.37       50.22      1.57 o 
  -2  27   4       21.56       19.78      1.60 o 
  -1  27   4       20.65       22.34      1.46 o 
   0  27   4        9.12        7.11      1.19 o 
   1  27   4        7.00        7.93      1.30 o 
   2  27   4       35.72       35.19      1.78 o 
  -2  28   4       11.92       11.03      1.47 o 
  -1  28   4        8.35        4.82      1.15 o 
   0  28   4        6.53        8.00      1.33 o 
   1  28   4        0.00        0.80      1.14 o 
  -8   1   5       10.49       10.59      0.93 o 
  -7   1   5        0.03       -0.03      0.35 o 
  -6   1   5        0.12        0.24      0.24 o 
  -5   1   5        8.49        9.05      0.36 o 
  -4   1   5       16.44       15.73      0.45 o 
  -3   1   5        0.00        0.35      0.11 o 
  -2   1   5       41.76       42.86      0.55 o 
  -1   1   5       80.58       78.20      0.87 o 
   0   1   5      121.01      135.82      1.19 o 
   1   1   5       55.98       59.62      0.57 o 
   2   1   5      187.97      175.00      2.25 o 
   3   1   5      164.06      156.66      1.61 o 
   4   1   5       12.43        6.54      0.26 o 
   5   1   5        0.11        0.63      0.47 o 
  -8   2   5        7.45        7.49      0.88 o 
  -7   2   5       17.48       17.71      0.59 o 
  -6   2   5        0.08        0.16      0.25 o 
  -5   2   5       12.96       10.12      0.30 o 
  -4   2   5      456.42      433.92      4.04 o 
  -3   2   5       30.37       33.82      0.51 o 
  -2   2   5      141.96      151.36      1.25 o 
  -1   2   5       79.84       83.87      1.16 o 
   0   2   5        7.99        7.19      0.16 o 
   1   2   5      180.82      161.12      1.40 o 
   2   2   5       67.92       64.53      0.64 o 
   3   2   5        0.18        7.04      0.19 o 
   4   2   5      547.73      494.06      5.08 o 
   5   2   5      104.59      101.08      1.60 o 
  -8   3   5        0.87        0.81      0.68 o 
  -7   3   5       28.29       26.85      0.74 o 
  -6   3   5        0.83       -0.11      0.29 o 
  -5   3   5        2.27        2.28      0.23 o 
  -4   3   5      489.34      470.71      4.40 o 
  -3   3   5        3.98        4.54      0.27 o 
  -2   3   5      192.40      194.05      3.03 o 
  -1   3   5       38.80       45.59      0.45 o 
   0   3   5       28.42       27.97      0.31 o 
   1   3   5      396.66      387.70      3.12 o 
   2   3   5      748.34      714.23      8.26 o 
   3   3   5       73.00       58.78      0.82 o 
   4   3   5       14.25        7.86      0.28 o 
   5   3   5       27.20       32.54      0.81 o 
   6   3   5        4.87        6.27      1.07 o 
  -8   4   5       37.68       38.12      2.81 o 
  -7   4   5        0.66        0.03      0.38 o 
  -6   4   5       13.67       14.10      0.55 o 
  -5   4   5      100.60       96.83      1.28 o 
  -4   4   5       78.91       75.56      0.96 o 
  -3   4   5      261.30      267.17      3.29 o 
  -2   4   5        3.72        2.67      0.16 o 
  -1   4   5       20.55       22.05      0.37 o 
   0   4   5      255.59      270.23      2.19 o 
   1   4   5      263.55      287.30      2.46 o 
   2   4   5       68.03       59.12      0.82 o 
   3   4   5       43.57       33.09      0.42 o 
   4   4   5       53.36       54.09      0.62 o 
   5   4   5       23.99       22.09      0.46 o 
   6   4   5        0.04        1.09      0.47 o 
  -8   5   5        4.04        5.77      0.92 o 
  -7   5   5       25.62       25.95      0.75 o 
  -6   5   5       70.10       71.53      1.16 o 
  -5   5   5        7.89        6.58      0.33 o 
  -4   5   5      456.08      444.04      5.36 o 
  -3   5   5       24.10       24.97      0.39 o 
  -2   5   5       17.43       20.27      0.41 o 
  -1   5   5      126.35      116.18      1.41 o 
   0   5   5      379.31      372.97      3.17 o 
   1   5   5       11.99       14.27      0.24 o 
   2   5   5      335.86      320.04      3.95 o 
   3   5   5      142.10      127.50      1.77 o 
   4   5   5      131.94      125.28      1.78 o 
   5   5   5       11.80       12.43      0.39 o 
   6   5   5       13.08       13.15      0.63 o 
  -8   6   5        9.15       10.10      0.78 o 
  -7   6   5        9.66        8.87      0.62 o 
  -6   6   5        8.11        8.05      0.40 o 
  -5   6   5       48.31       44.25      0.88 o 
  -4   6   5       70.68       72.55      0.76 o 
  -3   6   5       56.30       48.87      0.80 o 
  -2   6   5        7.83        6.92      0.18 o 
  -1   6   5       18.76       21.25      0.34 o 
   0   6   5      195.04      215.99      2.62 o 
   1   6   5        3.94        2.45      0.16 o 
   2   6   5        7.80        8.50      0.22 o 
   3   6   5        7.21       11.37      0.35 o 
   4   6   5       10.86        8.91      0.35 o 
   5   6   5        0.96        1.22      0.31 o 
   6   6   5       69.75       69.97      1.20 o 
  -8   7   5        1.99        3.03      0.76 o 
  -7   7   5       23.82       26.21      0.91 o 
  -6   7   5        2.14        2.45      0.33 o 
  -5   7   5        5.61        5.45      0.30 o 
  -4   7   5       51.33       52.52      1.06 o 
  -3   7   5       36.48       37.59      0.55 o 
  -2   7   5       22.54       18.75      0.34 o 
  -1   7   5      493.75      470.48      5.26 o 
   0   7   5       12.39       15.35      0.25 o 
   1   7   5       39.81       35.84      0.42 o 
   2   7   5      241.32      220.79      2.71 o 
   3   7   5      330.51      301.94      3.92 o 
   4   7   5      107.56      109.01      1.58 o 
   5   7   5       55.38       57.19      0.75 o 
   6   7   5       12.94       13.29      0.66 o 
   7   7   5       10.81        8.78      0.92 o 
  -8   8   5       22.00       21.57      0.89 o 
  -7   8   5        0.23        1.18      0.45 o 
  -6   8   5       22.10       19.81      0.49 o 
  -5   8   5        9.97        7.48      0.44 o 
  -4   8   5      511.05      483.58      6.32 o 
  -3   8   5      555.83      519.73      9.40 o 
  -2   8   5        5.36        6.35      0.18 o 
  -1   8   5       81.59       76.20      1.21 o 
   0   8   5       18.26       15.26      0.29 o 
   1   8   5      188.76      190.70      2.56 o 
   2   8   5       18.31       11.67      0.25 o 
   3   8   5       32.83       30.24      0.42 o 
   4   8   5        6.50        6.08      0.28 o 
   5   8   5        0.25        0.04      0.33 o 
   6   8   5       57.67       56.37      1.19 o 
   7   8   5        2.21        3.36      0.65 o 
  -8   9   5       10.43       10.21      1.26 o 
  -7   9   5       23.76       24.16      0.73 o 
  -6   9   5        0.17       -0.29      0.36 o 
  -5   9   5        0.63        1.39      0.39 o 
  -4   9   5      158.71      147.40      1.54 o 
  -3   9   5      315.73      300.91      3.97 o 
  -2   9   5       47.35       42.16      0.73 o 
  -1   9   5       77.87       78.39      0.78 o 
   0   9   5      213.02      213.23      2.51 o 
   1   9   5       15.28       18.56      0.29 o 
   2   9   5      250.94      260.60      3.99 o 
   3   9   5      358.43      348.94      5.57 o 
   4   9   5        0.20        0.44      0.23 o 
   5   9   5       83.24       88.25      1.87 o 
   6   9   5       49.03       50.26      1.02 o 
   7   9   5        4.82        4.77      1.39 o 
  -8  10   5       10.08       10.67      1.30 o 
  -7  10   5       16.71       16.50      0.90 o 
  -6  10   5       23.98       22.84      0.53 o 
  -5  10   5        2.46        3.32      0.52 o 
  -4  10   5        4.95        5.03      0.29 o 
  -3  10   5      106.78      107.51      1.95 o 
  -2  10   5      314.55      304.89      3.93 o 
  -1  10   5       61.87       55.19      1.15 o 
   0  10   5       72.30       63.64      0.68 o 
   1  10   5       57.25       57.98      0.85 o 
   2  10   5       32.09       34.80      0.50 o 
   3  10   5      314.08      307.03      6.23 o 
   4  10   5      105.44      107.88      2.05 o 
   5  10   5       21.83       22.48      0.54 o 
   6  10   5        3.88        4.40      1.62 o 
   7  10   5       28.12       31.83      1.03 o 
  -8  11   5        0.05        0.83      1.38 o 
  -7  11   5        5.47        5.80      0.63 o 
  -6  11   5        7.00        7.51      0.52 o 
  -5  11   5      170.44      166.94      2.92 o 
  -4  11   5       62.82       68.95      1.37 o 
  -3  11   5       39.94       36.31      1.15 o 
  -2  11   5       47.35       44.14      0.72 o 
  -1  11   5      101.78       92.54      1.15 o 
   0  11   5       79.55       80.71      1.46 o 
   1  11   5      115.36      121.79      2.52 o 
   2  11   5      222.99      202.45      2.49 o 
   3  11   5      125.58      121.47      2.79 o 
   4  11   5        1.24        1.41      0.26 o 
   5  11   5        1.32        1.54      0.34 o 
   6  11   5       10.47       10.58      0.69 o 
   7  11   5        8.02        7.54      1.33 o 
  -8  12   5        0.08       -1.70      0.96 o 
  -7  12   5       17.19       19.10      1.40 o 
  -6  12   5        0.78        1.08      0.36 o 
  -5  12   5        0.70        1.39      0.29 o 
  -4  12   5        2.02        1.47      0.47 o 
  -3  12   5      272.64      268.45      5.30 o 
  -2  12   5      281.39      266.65      4.39 o 
  -1  12   5       53.87       55.93      1.02 o 
   0  12   5        2.10        3.28      0.20 o 
   1  12   5        1.71        2.34      0.21 o 
   2  12   5      255.56      241.62      6.12 o 
   3  12   5      139.96      135.93      1.90 o 
   4  12   5       18.45       17.59      0.65 o 
   5  12   5       27.58       29.34      0.60 o 
   6  12   5       48.86       47.58      1.47 o 
   7  12   5       11.83       12.67      1.07 o 
  -7  13   5       16.97       16.49      0.78 o 
  -6  13   5        0.09       -0.28      0.34 o 
  -5  13   5       77.54       78.83      1.52 o 
  -4  13   5        0.21        0.59      0.27 o 
  -3  13   5        0.07        0.13      0.27 o 
  -2  13   5       54.73       51.74      0.80 o 
  -1  13   5        3.92        3.98      0.21 o 
   0  13   5        5.80        6.97      0.25 o 
   1  13   5       69.84       52.41      0.93 o 
   2  13   5        9.54        7.45      0.29 o 
   3  13   5       20.02       22.13      0.73 o 
   4  13   5       31.04       30.05      0.57 o 
   5  13   5        8.58       10.05      0.55 o 
   6  13   5        3.80        4.12      0.60 o 
  -7  14   5       25.40       26.30      1.43 o 
  -6  14   5        3.00        5.27      0.59 o 
  -5  14   5       15.24       16.46      0.50 o 
  -4  14   5        5.46        6.46      0.41 o 
  -3  14   5       18.96       16.96      0.61 o 
  -2  14   5      117.18      112.44      1.82 o 
  -1  14   5        2.09        2.14      0.20 o 
   0  14   5        2.57        3.62      0.23 o 
   1  14   5       69.39       74.25      1.22 o 
   2  14   5        6.78        6.53      0.29 o 
   3  14   5        1.28        3.02      0.64 o 
   4  14   5       60.89       56.38      1.37 o 
   5  14   5       31.07       31.36      1.64 o 
   6  14   5       16.38       18.16      1.56 o 
  -7  15   5        0.27        0.92      0.59 o 
  -6  15   5       79.72       79.58      1.72 o 
  -5  15   5       23.30       24.02      0.59 o 
  -4  15   5        1.21        0.48      0.42 o 
  -3  15   5       41.43       39.41      0.74 o 
  -2  15   5        0.79        1.02      0.26 o 
  -1  15   5        5.83        4.61      0.24 o 
   0  15   5       44.55       36.99      1.08 o 
   1  15   5      170.35      154.66      2.57 o 
   2  15   5        0.33        0.65      0.24 o 
   3  15   5       81.03       84.54      1.88 o 
   4  15   5        1.88        1.95      0.58 o 
   5  15   5        3.07        4.37      0.67 o 
   6  15   5        1.38        1.92      0.61 o 
  -7  16   5        0.39        0.00      0.54 o 
  -6  16   5        2.18        1.85      0.53 o 
  -5  16   5       35.12       36.07      0.81 o 
  -4  16   5        0.55        0.50      0.30 o 
  -3  16   5       16.36       17.68      0.49 o 
  -2  16   5       14.40       13.57      0.40 o 
  -1  16   5       47.93       45.31      0.94 o 
   0  16   5        0.20        0.42      0.22 o 
   1  16   5      469.40      444.57     10.25 o 
   2  16   5      189.94      176.67      4.18 o 
   3  16   5        7.48        8.03      0.41 o 
   4  16   5        2.57        3.51      0.40 o 
   5  16   5        9.73        8.62      0.96 o 
   6  16   5        4.54        4.74      0.70 o 
  -6  17   5        1.37        2.74      1.10 o 
  -5  17   5      198.07      194.07      4.39 o 
  -4  17   5       49.16       51.92      0.86 o 
  -3  17   5       20.28       21.89      0.62 o 
  -2  17   5       63.17       61.23      1.31 o 
  -1  17   5       28.08       27.05      0.60 o 
   0  17   5       97.23       92.14      1.15 o 
   1  17   5       50.21       44.97      0.69 o 
   2  17   5        5.08        5.19      0.30 o 
   3  17   5      102.73      105.05      2.30 o 
   4  17   5       45.29       50.08      1.12 o 
   5  17   5       10.83       11.86      0.73 o 
   6  17   5       55.61       52.34      2.24 o 
  -6  18   5        3.08        4.76      0.67 o 
  -5  18   5        7.28        9.64      0.85 o 
  -4  18   5        2.46        3.03      0.51 o 
  -3  18   5       24.80       26.43      0.58 o 
  -2  18   5       56.66       53.42      1.22 o 
  -1  18   5        0.45        1.00      0.31 o 
   0  18   5        0.87        0.68      0.22 o 
   1  18   5      101.01      110.84      2.14 o 
   2  18   5        3.97        4.09      0.43 o 
   3  18   5        2.12        3.18      0.39 o 
   4  18   5        2.24        1.58      1.01 o 
   5  18   5        0.10        0.72      0.94 o 
  -6  19   5       10.39       12.38      1.72 o 
  -5  19   5       32.86       36.15      1.31 o 
  -4  19   5        4.51        5.59      0.52 o 
  -3  19   5        0.01        0.02      0.37 o 
  -2  19   5       24.31       24.41      0.89 o 
  -1  19   5       46.23       47.87      1.24 o 
   0  19   5        2.84        2.90      0.34 o 
   1  19   5       71.15       68.03      1.42 o 
   2  19   5        0.13       -0.05      0.27 o 
   3  19   5       27.24       29.37      1.03 o 
   4  19   5        5.90        7.40      0.97 o 
   5  19   5       44.86       47.85      2.61 o 
  -6  20   5       16.16       16.33      0.85 o 
  -5  20   5       11.68       14.44      1.28 o 
  -4  20   5       45.23       51.46      1.16 o 
  -3  20   5       13.61       13.59      0.48 o 
  -2  20   5        0.74        1.17      0.40 o 
  -1  20   5       15.68       16.42      0.57 o 
   0  20   5        1.56        2.48      0.85 o 
   1  20   5        8.17        8.54      0.39 o 
   2  20   5        4.36        2.88      0.35 o 
   3  20   5        1.86        2.08      0.56 o 
   4  20   5        0.25        0.72      0.52 o 
   5  20   5        1.08        1.14      1.17 o 
  -5  21   5      118.02      113.24      2.04 o 
  -4  21   5       88.24       81.36      2.36 o 
  -3  21   5       12.77       14.32      0.80 o 
  -2  21   5        2.85        1.94      0.43 o 
  -1  21   5        6.90        7.88      0.50 o 
   0  21   5       42.91       43.16      0.86 o 
   1  21   5       34.02       32.15      0.96 o 
   2  21   5       36.14       35.37      0.65 o 
   3  21   5        7.56        7.39      0.65 o 
   4  21   5        0.31        0.84      0.92 o 
  -5  22   5       21.99       22.45      0.91 o 
  -4  22   5        0.10        0.93      0.56 o 
  -3  22   5        7.50        6.75      1.20 o 
  -2  22   5        2.68        1.32      0.43 o 
  -1  22   5        1.16        1.43      0.52 o 
   0  22   5        0.04        0.12      0.39 o 
   1  22   5      107.00      107.41      2.03 o 
   2  22   5      167.01      161.87      8.59 o 
   3  22   5        0.52        0.81      0.73 o 
   4  22   5       24.97       27.48      1.07 o 
  -5  23   5        0.86        0.75      0.93 o 
  -4  23   5        0.16       -0.14      0.61 o 
  -3  23   5        0.11       -0.58      0.55 o 
  -2  23   5        6.50        8.17      0.66 o 
  -1  23   5        2.30        4.35      0.78 o 
   0  23   5        0.93        2.17      0.70 o 
   1  23   5        0.09        0.05      1.13 o 
   2  23   5        8.98        9.18      0.64 o 
   3  23   5       25.73       27.51      0.79 o 
   4  23   5        3.54        3.58      0.97 o 
  -5  24   5        0.38       -1.35      0.87 o 
  -4  24   5        0.63        1.88      0.80 o 
  -3  24   5       27.39       26.81      1.16 o 
  -2  24   5        0.55        1.40      0.65 o 
  -1  24   5       46.52       44.38      1.83 o 
   0  24   5       15.83       16.36      1.28 o 
   1  24   5        5.23        4.81      1.09 o 
   2  24   5        3.76        3.75      0.72 o 
   3  24   5       49.57       50.18      1.41 o 
  -4  25   5        2.57        4.95      1.27 o 
  -3  25   5        0.52        0.74      1.74 o 
  -1  25   5        8.06        8.89      1.12 o 
   0  25   5       17.59       19.71      1.55 o 
   1  25   5       48.44       47.54      2.04 o 
   2  25   5        0.00       -0.30      0.88 o 
   3  25   5        1.95        2.10      0.68 o 
  -3  26   5        0.13        0.05      0.92 o 
  -2  26   5        1.41        1.51      0.98 o 
  -1  26   5       10.62       11.91      1.38 o 
   0  26   5       10.63       10.86      1.30 o 
   1  26   5       13.93       13.85      1.39 o 
   2  26   5        0.45        1.67      1.01 o 
  -3  27   5        4.95        6.52      1.38 o 
  -2  27   5        6.90        4.69      1.14 o 
  -1  27   5        0.01        0.50      1.11 o 
   0  27   5        5.54        5.83      1.23 o 
   1  27   5       11.79       11.04      1.52 o 
  -8   0   6        1.51        1.97      1.11 o 
  -7   0   6       10.73        7.73      0.70 o 
  -6   0   6       17.81       14.93      0.62 o 
  -5   0   6      255.03      236.98      6.29 o 
  -4   0   6       45.89       46.10      0.91 o 
  -3   0   6       56.84       62.84      0.87 o 
  -2   0   6       17.49       10.32      0.42 o 
  -1   0   6       43.84       37.86      0.61 o 
   0   0   6      117.54      116.93      1.58 o 
   1   0   6      904.55      833.93     10.54 o 
   2   0   6        7.11       16.32      0.51 o 
   3   0   6      206.41      164.67      5.92 o 
   4   0   6      148.99      133.96      4.02 o 
   5   0   6        2.77        4.22      1.53 o 
  -8   1   6        0.06       -1.81      0.61 o 
  -7   1   6        0.91        0.52      0.51 o 
  -6   1   6        1.76        0.71      0.33 o 
  -5   1   6        4.44        5.30      0.29 o 
  -4   1   6        2.68        5.12      0.24 o 
  -3   1   6        3.87        7.15      0.24 o 
  -2   1   6       43.17       39.38      0.42 o 
  -1   1   6      247.71      241.03      2.21 o 
   0   1   6      196.71      193.43      1.79 o 
   1   1   6      158.06      135.89      1.39 o 
   2   1   6       71.41       74.97      0.95 o 
   3   1   6      337.53      342.11      5.31 o 
   4   1   6       28.55       21.79      0.45 o 
   5   1   6       11.73       10.30      0.57 o 
  -8   2   6        5.23        4.97      0.68 o 
  -7   2   6        0.19       -0.20      0.82 o 
  -6   2   6       17.92       16.98      0.52 o 
  -5   2   6       41.11       37.19      0.98 o 
  -4   2   6       16.44       14.85      0.41 o 
  -3   2   6        0.07        1.21      0.15 o 
  -2   2   6        2.88        3.63      0.17 o 
  -1   2   6       10.61       11.07      0.21 o 
   0   2   6        4.31        3.57      0.25 o 
   1   2   6      326.31      312.34      2.84 o 
   2   2   6      152.56      131.07      1.34 o 
   3   2   6       31.51       24.90      0.74 o 
   4   2   6       37.25       34.39      0.91 o 
   5   2   6        0.18       -0.17      0.33 o 
  -8   3   6        3.53        2.42      0.69 o 
  -7   3   6        3.79        3.65      0.64 o 
  -6   3   6        0.15        0.20      0.25 o 
  -5   3   6       12.37       11.02      0.71 o 
  -4   3   6       19.27       19.63      0.38 o 
  -3   3   6        3.44        0.78      0.17 o 
  -2   3   6        0.28        1.33      0.15 o 
  -1   3   6       10.20       10.74      0.21 o 
   0   3   6       18.05       17.20      0.25 o 
   1   3   6      148.74      136.75      1.39 o 
   2   3   6       55.01       52.36      0.80 o 
   3   3   6      216.56      189.49      2.81 o 
   4   3   6       11.45       11.08      0.49 o 
   5   3   6       13.46       11.09      0.69 o 
   6   3   6        9.16       12.19      1.35 o 
  -8   4   6        3.12        2.35      0.67 o 
  -7   4   6        6.78        8.52      0.92 o 
  -6   4   6        5.02        3.56      0.30 o 
  -5   4   6      429.79      418.84      5.09 o 
  -4   4   6        0.42        0.31      0.32 o 
  -3   4   6       70.36       65.35      0.72 o 
  -2   4   6       34.36       28.85      0.37 o 
  -1   4   6       62.99       61.60      0.60 o 
   0   4   6       55.31       52.70      0.81 o 
   1   4   6     1134.87     1047.21      9.83 o 
   2   4   6       54.03       44.47      0.87 o 
   3   4   6      115.24       96.68      1.18 o 
   4   4   6       54.39       57.70      1.00 o 
   5   4   6       36.69       38.40      1.49 o 
   6   4   6        8.72        9.49      0.68 o 
  -8   5   6        0.32       -0.41      0.57 o 
  -7   5   6       15.74       16.53      0.78 o 
  -6   5   6       10.77        9.70      0.41 o 
  -5   5   6       37.85       40.06      0.61 o 
  -4   5   6       51.36       42.12      0.95 o 
  -3   5   6       43.81       47.26      0.83 o 
  -2   5   6       25.96       25.73      0.33 o 
  -1   5   6       25.80       21.78      0.37 o 
   0   5   6        8.01       10.09      0.23 o 
   1   5   6       67.68       64.07      0.63 o 
   2   5   6      150.56      154.04      2.32 o 
   3   5   6        0.00        0.39      0.25 o 
   4   5   6        1.43        2.29      0.29 o 
   5   5   6        3.15        3.46      0.37 o 
   6   5   6       25.98       25.74      0.73 o 
  -8   6   6       12.02       12.62      0.84 o 
  -7   6   6        5.16        4.65      0.60 o 
  -6   6   6        0.32        0.43      0.32 o 
  -5   6   6       11.82       11.76      0.39 o 
  -4   6   6      103.50      107.44      1.81 o 
  -3   6   6        2.94        2.05      0.27 o 
  -2   6   6       97.71      100.19      1.03 o 
  -1   6   6        9.44       11.03      0.26 o 
   0   6   6       26.11       25.74      0.35 o 
   1   6   6        0.34        0.08      0.14 o 
   2   6   6     1270.73     1108.04     11.45 o 
   3   6   6        4.23        3.29      0.27 o 
   4   6   6        0.57        0.05      0.25 o 
   5   6   6       23.00       24.40      0.56 o 
   6   6   6       86.35       83.37      1.59 o 
  -8   7   6        3.55        5.01      0.88 o 
  -7   7   6        2.91        3.50      1.40 o 
  -6   7   6        0.97        2.24      0.38 o 
  -5   7   6        5.63        4.05      0.31 o 
  -4   7   6      254.67      241.84      4.18 o 
  -3   7   6      154.92      148.96      1.42 o 
  -2   7   6       29.83       24.46      0.58 o 
  -1   7   6        0.00       -0.14      0.15 o 
   0   7   6       75.18       66.74      0.65 o 
   1   7   6       24.46       19.62      0.69 o 
   2   7   6      326.74      351.68      3.97 o 
   3   7   6      140.23      122.25      2.30 o 
   4   7   6       59.71       61.54      0.87 o 
   5   7   6        3.09        4.49      0.47 o 
   6   7   6        2.09        2.69      0.61 o 
   7   7   6        3.78        1.23      0.83 o 
  -7   8   6        7.26        6.78      0.65 o 
  -6   8   6        0.99        0.06      0.41 o 
  -5   8   6       90.25       81.49      1.13 o 
  -4   8   6       20.38       18.77      0.61 o 
  -3   8   6        0.03        0.39      0.19 o 
  -2   8   6      194.45      179.51      2.23 o 
  -1   8   6        1.93        2.84      0.26 o 
   0   8   6      248.07      241.39      3.09 o 
   1   8   6       54.71       58.70      1.12 o 
   2   8   6       25.78       29.36      0.46 o 
   3   8   6        0.52        0.16      0.27 o 
   4   8   6        2.19        2.46      0.28 o 
   5   8   6        0.85        0.87      0.32 o 
   6   8   6       14.29       17.81      1.31 o 
   7   8   6        4.48        3.88      0.70 o 
  -7   9   6       54.98       53.06      3.26 o 
  -6   9   6        8.97        7.72      0.46 o 
  -5   9   6       11.64       12.94      0.45 o 
  -4   9   6      113.14      108.56      1.17 o 
  -3   9   6        0.58        1.80      0.23 o 
  -2   9   6       18.59       15.29      0.46 o 
  -1   9   6      257.83      232.40      3.73 o 
   0   9   6        3.24        3.04      0.19 o 
   1   9   6      102.85      110.92      1.09 o 
   2   9   6        8.45        9.89      0.53 o 
   3   9   6       10.82       13.52      0.53 o 
   4   9   6        1.75        2.45      0.29 o 
   5   9   6       71.09       72.87      1.28 o 
   6   9   6        2.32        1.53      0.56 o 
  -7  10   6       10.82       12.94      0.73 o 
  -6  10   6       67.39       69.09      1.20 o 
  -5  10   6        1.07        1.20      0.33 o 
  -4  10   6       17.40       16.10      0.45 o 
  -3  10   6        1.27        0.40      0.21 o 
  -2  10   6       14.46       13.31      0.40 o 
  -1  10   6      134.79      139.13      1.99 o 
   0  10   6       49.96       45.83      0.96 o 
   1  10   6        0.14        0.62      0.19 o 
   2  10   6      591.36      552.82      8.24 o 
   3  10   6       34.93       32.99      0.56 o 
   4  10   6        0.59        0.52      0.41 o 
   5  10   6       64.64       62.53      0.97 o 
   6  10   6       19.09       17.54      1.47 o 
  -7  11   6       13.98       16.98      1.24 o 
  -6  11   6       65.66       64.19      1.30 o 
  -5  11   6        0.34        0.55      0.60 o 
  -4  11   6       29.20       29.80      0.91 o 
  -3  11   6       54.76       53.37      1.52 o 
  -2  11   6        0.34        0.44      0.23 o 
  -1  11   6      500.96      465.92      6.46 o 
   0  11   6       37.26       33.91      0.44 o 
   1  11   6       19.86       13.97      0.36 o 
   2  11   6       10.21       10.80      0.35 o 
   3  11   6        9.83       10.22      0.37 o 
   4  11   6        0.00        0.26      0.40 o 
   5  11   6        0.57        0.12      0.80 o 
   6  11   6        5.22        6.27      1.62 o 
  -7  12   6       11.96       12.32      0.79 o 
  -6  12   6        0.01        1.31      0.51 o 
  -5  12   6        0.07       -0.25      0.37 o 
  -4  12   6        9.84       11.51      0.52 o 
  -3  12   6        1.22        0.79      0.43 o 
  -2  12   6      125.55      118.13      1.96 o 
  -1  12   6        0.38        0.80      0.22 o 
   0  12   6       34.25       23.09      0.36 o 
   1  12   6        9.05        8.47      0.29 o 
   2  12   6        9.52       10.55      0.35 o 
   3  12   6        0.25        0.82      0.57 o 
   4  12   6        0.25        0.37      0.30 o 
   5  12   6       91.57       95.91      4.13 o 
   6  12   6       19.69       17.44      2.05 o 
  -7  13   6        0.02        0.00      0.69 o 
  -6  13   6      144.76      143.59      7.70 o 
  -5  13   6       24.71       26.35      0.77 o 
  -4  13   6       12.05       12.29      0.44 o 
  -3  13   6        3.01        3.75      0.35 o 
  -2  13   6       44.19       39.75      0.93 o 
  -1  13   6        5.09        3.18      0.21 o 
   0  13   6       90.47       73.73      1.24 o 
   1  13   6      123.12      121.19      2.86 o 
   2  13   6        0.09        0.69      0.26 o 
   3  13   6        2.36        1.88      0.28 o 
   4  13   6      120.74      125.67      2.82 o 
   5  13   6       27.54       29.81      1.07 o 
   6  13   6       10.55       10.29      0.76 o 
  -7  14   6        2.01        3.51      0.89 o 
  -6  14   6       33.88       35.11      1.37 o 
  -5  14   6        1.11        2.60      0.71 o 
  -4  14   6        2.42        3.12      0.37 o 
  -3  14   6        2.56        2.59      0.32 o 
  -2  14   6        2.20        1.94      0.26 o 
  -1  14   6        0.00        0.30      0.19 o 
   0  14   6        2.01        0.39      0.25 o 
   1  14   6       60.64       54.24      0.96 o 
   2  14   6       64.38       66.58      2.05 o 
   3  14   6       14.32       13.99      0.61 o 
   4  14   6        9.25       11.74      0.44 o 
   5  14   6        8.45        7.74      0.71 o 
   6  14   6        0.56       -1.53      0.90 o 
  -7  15   6        9.35       11.25      1.39 o 
  -6  15   6        2.21        1.55      0.59 o 
  -5  15   6        6.36        7.58      0.53 o 
  -4  15   6       26.80       23.53      1.55 o 
  -3  15   6       33.21       32.94      0.64 o 
  -2  15   6        6.28        6.25      0.34 o 
  -1  15   6        1.12        1.17      0.21 o 
   0  15   6       55.17       54.23      1.02 o 
   1  15   6      105.47       93.71      1.87 o 
   2  15   6       48.60       44.07      1.30 o 
   3  15   6        3.32        3.11      0.32 o 
   4  15   6       80.05       80.40      1.53 o 
   5  15   6       17.10       16.83      0.81 o 
   6  15   6       60.12       56.48      2.33 o 
  -6  16   6        1.85        1.73      0.55 o 
  -5  16   6       22.00       23.84      1.29 o 
  -4  16   6        1.84        2.04      0.44 o 
  -3  16   6       93.49       92.34      1.71 o 
  -2  16   6       33.78       36.45      0.83 o 
  -1  16   6        9.66        8.72      0.40 o 
   0  16   6        0.01        0.27      0.22 o 
   1  16   6        0.01        0.29      0.39 o 
   2  16   6       48.51       47.57      1.28 o 
   3  16   6       12.03       12.28      0.43 o 
   4  16   6        3.40        4.23      0.50 o 
   5  16   6       25.40       27.89      1.11 o 
  -6  17   6        2.77        1.95      0.59 o 
  -5  17   6        0.00        0.23      0.48 o 
  -4  17   6       48.66       50.35      1.77 o 
  -3  17   6        0.58        1.66      0.36 o 
  -2  17   6        2.03        2.20      0.33 o 
  -1  17   6      146.78      140.58      1.76 o 
   0  17   6      120.02      116.87      2.37 o 
   1  17   6       51.30       46.38      1.34 o 
   2  17   6       20.12       19.88      0.57 o 
   3  17   6        5.89        6.32      0.42 o 
   4  17   6        1.35        1.26      0.64 o 
   5  17   6       35.31       37.91      0.94 o 
  -6  18   6       22.41       21.93      1.68 o 
  -5  18   6        9.18        7.14      0.65 o 
  -4  18   6       19.10       18.28      0.61 o 
  -3  18   6       26.47       26.60      0.62 o 
  -2  18   6       27.59       26.81      0.68 o 
  -1  18   6       19.39       18.84      0.69 o 
   0  18   6        1.18        0.27      0.27 o 
   1  18   6       95.59       93.50      1.95 o 
   2  18   6      123.23      132.41      2.32 o 
   3  18   6       57.83       59.57      1.93 o 
   4  18   6        0.42       -0.47      0.42 o 
   5  18   6        1.42        0.55      0.96 o 
  -6  19   6       16.53       16.60      1.57 o 
  -5  19   6       21.53       22.21      0.83 o 
  -4  19   6       10.35       11.54      0.65 o 
  -3  19   6        9.49        9.33      0.51 o 
  -2  19   6       40.88       44.43      1.16 o 
  -1  19   6        0.36        0.34      0.34 o 
   0  19   6      125.85      120.87      2.47 o 
   1  19   6       42.62       39.80      0.99 o 
   2  19   6       12.05       12.04      0.62 o 
   3  19   6        7.15        8.15      1.04 o 
   4  19   6       19.74       21.13      0.76 o 
  -5  20   6        2.02        2.05      0.60 o 
  -4  20   6       12.82       13.98      1.26 o 
  -3  20   6       23.98       21.31      0.76 o 
  -2  20   6       53.65       51.99      1.66 o 
  -1  20   6       11.26       10.39      0.53 o 
   0  20   6       52.71       53.91      1.01 o 
   1  20   6        0.02        0.09      0.34 o 
   2  20   6        0.02       -0.53      0.55 o 
   3  20   6        4.99        4.79      0.62 o 
   4  20   6       37.10       36.65      0.92 o 
  -5  21   6        6.92        7.24      0.70 o 
  -4  21   6        2.19        1.90      0.56 o 
  -3  21   6        0.71        0.63      0.64 o 
  -2  21   6       12.02       12.64      0.86 o 
  -1  21   6        0.08        0.30      0.40 o 
   0  21   6        3.52        3.04      0.82 o 
   1  21   6        4.57        4.24      0.45 o 
   2  21   6       11.25        9.84      0.59 o 
   3  21   6       66.28       66.75      2.11 o 
   4  21   6        1.16        0.71      0.55 o 
  -5  22   6       23.38       23.59      1.73 o 
  -4  22   6        5.01        4.69      0.67 o 
  -3  22   6        5.30        4.70      0.78 o 
  -2  22   6        0.16        1.26      0.74 o 
  -1  22   6       31.73       31.85      1.55 o 
   0  22   6       41.32       36.17      1.67 o 
   1  22   6        3.87        3.91      0.68 o 
   2  22   6        6.07        7.32      0.62 o 
   3  22   6        0.05        0.14      0.80 o 
  -4  23   6       25.09       25.93      1.19 o 
  -3  23   6        1.49        2.06      0.79 o 
  -2  23   6       22.09       18.61      0.96 o 
  -1  23   6        0.02        0.48      0.87 o 
   0  23   6       98.53       91.52      2.95 o 
   1  23   6      103.60       99.03      3.16 o 
   2  23   6        3.83        3.45      0.60 o 
   3  23   6       23.29       26.17      1.34 o 
  -3  24   6       14.81       14.80      1.17 o 
  -2  24   6        0.28        0.63      0.61 o 
  -1  24   6        5.89        5.05      1.01 o 
   0  24   6        3.95        3.57      1.06 o 
   1  24   6       10.38        9.87      1.36 o 
   2  24   6        9.51       12.95      1.72 o 
   3  24   6       29.06       31.02      4.00 o 
  -3  25   6        8.31        8.46      1.16 o 
  -2  25   6        4.28        2.29      1.07 o 
  -1  25   6        3.80        2.88      1.06 o 
   0  25   6        0.88        3.32      1.17 o 
   1  25   6       11.98        9.78      1.23 o 
  -1  26   6       25.45       25.87      1.62 o 
   0  26   6       40.05       33.89      1.94 o 
  -8   1   7        0.05        0.41      1.02 o 
  -7   1   7        1.00        1.13      0.68 o 
  -6   1   7      164.95      166.98      3.50 o 
  -5   1   7       41.16       41.23      0.64 o 
  -4   1   7      136.32      135.45      1.59 o 
  -3   1   7       28.65       28.30      0.50 o 
  -2   1   7        1.38        0.81      0.25 o 
  -1   1   7        1.84        1.56      0.19 o 
   0   1   7      287.23      267.28      2.45 o 
   1   1   7      198.77      192.28      1.93 o 
   2   1   7      135.23      137.82      2.26 o 
   3   1   7        0.14        0.46      0.25 o 
   4   1   7        0.01       -0.16      0.26 o 
   5   1   7       13.14       13.23      1.10 o 
  -8   2   7        0.57       -0.38      0.99 o 
  -7   2   7        0.05        2.03      0.73 o 
  -6   2   7        0.93        0.91      0.37 o 
  -5   2   7       18.73       21.01      0.61 o 
  -4   2   7        5.98        7.59      0.30 o 
  -3   2   7      134.54      140.51      1.72 o 
  -2   2   7        5.19        5.04      0.22 o 
  -1   2   7       19.73       17.14      0.30 o 
   0   2   7     1048.86      976.81      9.33 o 
   1   2   7     1139.13     1085.27     10.36 o 
   2   2   7       85.56       79.65      0.89 o 
   3   2   7       22.40       21.77      0.71 o 
   4   2   7       17.45       19.86      0.58 o 
   5   2   7       18.89       17.55      0.78 o 
  -8   3   7        3.42        1.74      1.70 o 
  -7   3   7       21.08       21.62      1.17 o 
  -6   3   7      106.93       97.68      1.55 o 
  -5   3   7       69.75       71.02      1.72 o 
  -4   3   7        2.48        1.56      0.36 o 
  -3   3   7      105.74       97.76      1.10 o 
  -2   3   7       96.16       84.90      0.86 o 
  -1   3   7      133.77      125.04      1.30 o 
   0   3   7       83.73       90.00      1.11 o 
   1   3   7        4.09        3.12      0.34 o 
   2   3   7       18.14       18.51      0.38 o 
   3   3   7       54.32       47.44      1.57 o 
   4   3   7       12.98       12.84      0.49 o 
   5   3   7       12.41       11.31      0.78 o 
  -8   4   7        0.12       -0.61      1.03 o 
  -7   4   7        0.48       -0.82      0.75 o 
  -6   4   7       12.99       12.42      0.64 o 
  -5   4   7        5.59        4.87      0.34 o 
  -4   4   7        4.77        2.41      0.24 o 
  -3   4   7        6.64        3.22      0.22 o 
  -2   4   7       37.55       32.93      0.67 o 
  -1   4   7      199.37      189.28      1.90 o 
   0   4   7      196.98      185.81      1.87 o 
   1   4   7      195.06      196.14      2.54 o 
   2   4   7       99.36       81.32      1.06 o 
   3   4   7        0.23        0.93      0.24 o 
   4   4   7        0.03        0.13      0.31 o 
   5   4   7       40.58       42.15      1.34 o 
   6   4   7        0.72        1.35      0.99 o 
  -7   5   7        7.95        8.64      0.87 o 
  -6   5   7        0.03       -0.95      0.36 o 
  -5   5   7        0.27        0.67      0.27 o 
  -4   5   7       21.14       20.32      0.44 o 
  -3   5   7        0.47        0.80      0.25 o 
  -2   5   7        8.24        4.76      0.23 o 
  -1   5   7        2.22        1.73      0.22 o 
   0   5   7      143.43      141.92      1.60 o 
   1   5   7       77.54       68.06      0.94 o 
   2   5   7       11.44       12.69      0.33 o 
   3   5   7        4.79        7.76      0.35 o 
   4   5   7        0.07        0.14      0.32 o 
   5   5   7        0.15        0.82      0.51 o 
   6   5   7       31.73       31.05      1.40 o 
  -7   6   7        0.94       -0.05      1.09 o 
  -6   6   7        0.38        2.81      0.45 o 
  -5   6   7       59.72       57.49      1.16 o 
  -4   6   7       50.73       52.26      0.72 o 
  -3   6   7        0.15        0.31      0.22 o 
  -2   6   7       21.61       18.05      0.38 o 
  -1   6   7       48.79       44.14      0.67 o 
   0   6   7       14.14       11.93      0.33 o 
   1   6   7      642.79      637.37      8.58 o 
   2   6   7       34.72       32.72      0.46 o 
   3   6   7        1.04        0.22      0.23 o 
   4   6   7       11.91       10.14      0.43 o 
   5   6   7       34.50       34.49      1.38 o 
   6   6   7        1.86        2.63      0.63 o 
  -7   7   7        0.61        0.69      0.86 o 
  -6   7   7      157.83      152.72      2.18 o 
  -5   7   7       57.47       56.48      0.99 o 
  -4   7   7        0.36        1.15      0.27 o 
  -3   7   7      117.74      118.01      2.22 o 
  -2   7   7       92.64       80.62      0.93 o 
  -1   7   7      179.43      171.42      2.20 o 
   0   7   7        1.67        1.02      0.24 o 
   1   7   7      151.59      133.28      1.59 o 
   2   7   7       25.60       22.29      0.43 o 
   3   7   7       15.70       13.84      0.38 o 
   4   7   7        0.44        0.59      0.36 o 
   5   7   7       27.59       29.22      3.25 o 
   6   7   7       37.82       46.19      1.31 o 
  -7   8   7        3.35        1.90      0.58 o 
  -6   8   7        8.36        9.43      0.63 o 
  -5   8   7        7.17        6.84      0.53 o 
  -4   8   7       15.76       16.94      0.70 o 
  -3   8   7        1.57        2.41      0.37 o 
  -2   8   7      131.34      132.99      2.37 o 
  -1   8   7       74.67       58.83      0.98 o 
   0   8   7      241.40      224.90      3.48 o 
   1   8   7       14.36       10.25      0.26 o 
   2   8   7      134.64      119.65      1.83 o 
   3   8   7       39.63       38.30      1.11 o 
   4   8   7      152.95      156.09      4.31 o 
   5   8   7        4.05        4.04      0.64 o 
   6   8   7        4.83        5.19      0.88 o 
  -7   9   7       28.93       31.74      1.00 o 
  -6   9   7        0.79        2.26      0.99 o 
  -5   9   7       29.77       27.23      0.68 o 
  -4   9   7        2.42        1.23      0.36 o 
  -3   9   7        3.15        3.20      0.29 o 
  -2   9   7       78.66       69.67      1.08 o 
  -1   9   7      214.44      186.12      2.23 o 
   0   9   7       34.21       34.79      0.55 o 
   1   9   7       47.25       46.73      0.70 o 
   2   9   7       67.08       56.77      0.71 o 
   3   9   7        1.53        1.40      0.33 o 
   4   9   7        6.89        6.52      0.46 o 
   5   9   7        6.75        6.64      0.95 o 
   6   9   7        2.97        2.40      0.83 o 
  -7  10   7        0.01        0.60      0.58 o 
  -6  10   7        1.37        0.80      0.70 o 
  -5  10   7        0.28       -0.01      0.56 o 
  -4  10   7       23.41       22.77      0.62 o 
  -3  10   7       22.79       21.38      0.47 o 
  -2  10   7       90.33       84.41      1.53 o 
  -1  10   7       37.06       37.33      0.49 o 
   0  10   7       45.44       37.55      0.60 o 
   1  10   7       82.65       74.91      1.22 o 
   2  10   7       29.98       33.81      0.69 o 
   3  10   7       35.95       36.45      0.94 o 
   4  10   7       23.13       25.38      0.64 o 
   5  10   7       13.86       15.21      1.33 o 
   6  10   7        0.55       -0.10      0.70 o 
  -7  11   7        1.94        2.72      0.66 o 
  -6  11   7        4.00        4.09      0.79 o 
  -5  11   7        5.40        5.59      0.48 o 
  -4  11   7       32.02       31.04      0.74 o 
  -3  11   7       16.47       17.12      0.80 o 
  -2  11   7        9.12        8.64      0.31 o 
  -1  11   7       10.42        8.48      0.27 o 
   0  11   7       58.42       52.07      1.21 o 
   1  11   7        5.92        4.25      0.28 o 
   2  11   7      101.55      102.60      1.30 o 
   3  11   7        0.08        0.07      0.27 o 
   4  11   7      183.46      184.43      9.06 o 
   5  11   7        2.71        3.71      1.57 o 
   6  11   7        0.60        3.38      1.17 o 
  -7  12   7       59.13       53.83      2.60 o 
  -6  12   7       36.72       32.49      2.65 o 
  -5  12   7      104.66      104.77      4.80 o 
  -4  12   7        6.11        7.24      0.82 o 
  -3  12   7       16.05       16.10      0.45 o 
  -2  12   7       24.17       25.23      0.63 o 
  -1  12   7       39.35       34.76      0.56 o 
   0  12   7      404.05      379.20      6.87 o 
   1  12   7       12.67       11.98      0.46 o 
   2  12   7        1.23        2.24      0.31 o 
   3  12   7        1.99        1.96      0.34 o 
   4  12   7        0.27        0.48      0.50 o 
   5  12   7       23.66       26.03      1.67 o 
  -7  13   7       13.55       16.60      1.62 o 
  -6  13   7        0.00        0.50      0.54 o 
  -5  13   7       63.71       62.70      3.23 o 
  -4  13   7       14.37       15.54      0.96 o 
  -3  13   7        1.73        1.14      0.30 o 
  -2  13   7        1.87        1.76      0.28 o 
  -1  13   7       95.68       82.87      0.88 o 
   0  13   7       80.87       82.62      0.98 o 
   1  13   7       25.24       29.20      0.49 o 
   2  13   7        0.01       -0.05      0.26 o 
   3  13   7        5.61        5.23      0.37 o 
   4  13   7       14.30       11.75      0.78 o 
   5  13   7        5.92        5.41      0.84 o 
  -6  14   7        6.62        7.74      0.74 o 
  -5  14   7        0.09        1.82      0.81 o 
  -4  14   7       49.63       52.38      1.19 o 
  -3  14   7        0.64        1.45      0.37 o 
  -2  14   7       15.93       16.56      0.48 o 
  -1  14   7        0.00        0.53      0.21 o 
   0  14   7       51.81       41.89      0.95 o 
   1  14   7        7.81        6.76      0.33 o 
   2  14   7       17.40       17.59      0.62 o 
   3  14   7       47.29       51.62      1.31 o 
   4  14   7        1.42        2.23      0.54 o 
   5  14   7       34.48       33.27      1.28 o 
  -6  15   7       28.94       31.43      1.59 o 
  -5  15   7        5.09        5.05      0.88 o 
  -4  15   7        0.10       -0.01      0.35 o 
  -3  15   7       17.37       18.92      0.53 o 
  -2  15   7       48.84       45.80      0.69 o 
  -1  15   7       29.14       26.76      0.66 o 
   0  15   7      107.30      100.70      1.46 o 
   1  15   7       79.73       83.89      0.98 o 
   2  15   7       15.66       15.64      0.53 o 
   3  15   7       27.31       26.82      0.77 o 
   4  15   7       57.53       61.10      1.50 o 
   5  15   7        9.22        9.47      0.90 o 
  -6  16   7        0.04       -0.23      0.59 o 
  -5  16   7       14.59       16.77      0.81 o 
  -4  16   7       14.61       15.96      0.63 o 
  -3  16   7        0.01       -0.19      0.30 o 
  -2  16   7       23.15       24.13      0.60 o 
  -1  16   7        0.81        1.00      0.33 o 
   0  16   7        3.05        4.17      0.31 o 
   1  16   7       22.63       21.90      0.52 o 
   2  16   7       24.75       24.45      0.69 o 
   3  16   7       49.56       51.63      1.98 o 
   4  16   7       24.86       25.31      0.90 o 
   5  16   7        5.66        4.47      1.39 o 
  -6  17   7       21.74       17.79      1.46 o 
  -5  17   7       14.75       14.06      0.76 o 
  -4  17   7        3.33        2.83      0.78 o 
  -3  17   7       20.06       18.39      0.96 o 
  -2  17   7       18.29       19.15      0.67 o 
  -1  17   7       95.81       97.28      2.11 o 
   0  17   7       19.28       18.40      0.44 o 
   1  17   7      116.24      120.06      3.02 o 
   2  17   7        2.88        3.28      0.36 o 
   3  17   7       82.78       83.33      1.81 o 
   4  17   7       20.04       20.54      0.85 o 
  -5  18   7        0.09        0.39      0.56 o 
  -4  18   7        6.71        7.67      0.64 o 
  -3  18   7       34.39       34.00      1.64 o 
  -2  18   7        8.83        9.62      0.53 o 
  -1  18   7       10.54        9.80      0.54 o 
   0  18   7        3.22        2.69      0.32 o 
   1  18   7       62.08       59.23      1.23 o 
   2  18   7        2.44        1.31      0.43 o 
   3  18   7       98.92      103.39      3.94 o 
   4  18   7       38.63       40.17      1.89 o 
  -5  19   7        0.01        0.39      0.58 o 
  -4  19   7        4.63        4.34      0.63 o 
  -3  19   7        6.58        5.87      0.60 o 
  -2  19   7        1.11       -0.09      0.52 o 
  -1  19   7        0.16       -0.11      0.38 o 
   0  19   7        0.10       -0.60      0.41 o 
   1  19   7       16.36       20.52      0.60 o 
   2  19   7        4.12        5.02      0.57 o 
   3  19   7        0.93        1.90      0.59 o 
   4  19   7        0.18       -0.10      0.68 o 
  -5  20   7        0.01       -0.29      0.90 o 
  -4  20   7        3.12        3.87      0.62 o 
  -3  20   7        5.52        6.01      0.80 o 
  -2  20   7        1.41        3.51      0.70 o 
  -1  20   7        2.10        2.69      0.83 o 
   0  20   7       11.77       10.71      1.21 o 
   1  20   7        2.32        3.40      0.49 o 
   2  20   7       47.44       47.53      2.78 o 
   3  20   7       33.49       33.96      1.02 o 
  -5  21   7       12.89       14.17      1.60 o 
  -4  21   7        0.01        1.28      1.19 o 
  -3  21   7        3.56        3.76      1.57 o 
  -2  21   7        7.97        5.89      0.71 o 
  -1  21   7        2.56        2.81      0.76 o 
   0  21   7       26.24       22.42      1.52 o 
   1  21   7       33.06       34.88      1.19 o 
   2  21   7        2.10        2.14      0.61 o 
   3  21   7        9.47        9.61      0.84 o 
  -4  22   7        1.92        4.05      1.03 o 
  -3  22   7       26.86       25.87      1.14 o 
  -2  22   7        4.64        5.04      0.69 o 
  -1  22   7        0.37        0.34      0.77 o 
   0  22   7        0.02        0.03      0.85 o 
   1  22   7        3.85        3.15      0.74 o 
   2  22   7       62.07       64.57      2.20 o 
   3  22   7        5.34        3.72      1.27 o 
  -3  23   7        0.66        1.70      0.79 o 
  -2  23   7        9.85        9.57      0.91 o 
  -1  23   7       50.33       50.35      2.18 o 
   0  23   7        2.14        1.83      0.98 o 
   1  23   7       23.66       22.37      1.59 o 
   2  23   7       64.09       64.64      1.61 o 
  -3  24   7        8.58        9.71      1.60 o 
  -2  24   7        0.72        1.01      0.79 o 
  -1  24   7        9.42       10.38      1.25 o 
   0  24   7        1.35        1.46      1.04 o 
   1  24   7        3.37        3.57      1.23 o 
   2  24   7       17.98       19.81      1.75 o 
  -7   0   8        7.92        9.09      1.25 o 
  -6   0   8        0.01        1.41      0.98 o 
  -5   0   8        3.55        2.24      0.62 o 
  -4   0   8      120.58      129.42      2.81 o 
  -3   0   8      147.92      135.31      2.17 o 
  -2   0   8       29.92       24.27      0.56 o 
  -1   0   8        0.53       -0.56      0.26 o 
   0   0   8      406.92      391.85      5.85 o 
   1   0   8      262.18      267.11      7.55 o 
   2   0   8        1.26        1.00      0.43 o 
   3   0   8       59.57       66.39      2.48 o 
   4   0   8       64.78       70.79      1.37 o 
   5   0   8        6.20        6.44      1.25 o 
  -7   1   8       58.76       56.75      3.22 o 
  -6   1   8       36.36       39.62      1.05 o 
  -5   1   8        3.05        3.23      0.39 o 
  -4   1   8       76.85       72.15      0.94 o 
  -3   1   8        6.17       11.64      0.55 o 
  -2   1   8        0.02       -0.34      0.24 o 
  -1   1   8      125.54      119.40      1.26 o 
   0   1   8      130.98      122.01      1.40 o 
   1   1   8       76.53       75.39      0.94 o 
   2   1   8       30.84       32.22      0.55 o 
   3   1   8        0.28        0.00      0.28 o 
   4   1   8       18.99       16.45      0.92 o 
   5   1   8       24.01       21.89      1.35 o 
  -7   2   8        1.86        4.57      0.72 o 
  -6   2   8        4.11        4.48      0.66 o 
  -5   2   8       11.79       11.90      0.47 o 
  -4   2   8        2.65        1.84      0.28 o 
  -3   2   8       19.33       20.18      0.41 o 
  -2   2   8        0.01       -0.14      0.26 o 
  -1   2   8      285.55      273.93      2.71 o 
   0   2   8       15.63       15.84      0.53 o 
   1   2   8        1.42        2.50      0.26 o 
   2   2   8        4.47        5.23      0.35 o 
   3   2   8        0.61        0.60      0.30 o 
   4   2   8       33.01       31.24      0.70 o 
   5   2   8       58.47       62.00      2.31 o 
  -7   3   8        0.14        0.48      0.85 o 
  -6   3   8       14.26       15.26      0.77 o 
  -5   3   8        1.35        1.86      0.85 o 
  -4   3   8       93.79       91.47      2.00 o 
  -3   3   8        6.93        8.11      0.44 o 
  -2   3   8       66.63       64.57      0.76 o 
  -1   3   8        0.19        0.12      0.21 o 
   0   3   8      405.08      377.96      3.70 o 
   1   3   8       73.82       66.04      0.86 o 
   2   3   8       23.97       24.82      0.50 o 
   3   3   8        3.09        3.32      0.33 o 
   4   3   8        0.07        0.03      0.36 o 
   5   3   8        0.00        1.19      0.67 o 
  -7   4   8        8.43       10.58      1.31 o 
  -6   4   8        0.38        1.26      0.60 o 
  -5   4   8        3.71        4.60      0.43 o 
  -4   4   8        4.86        5.95      0.32 o 
  -3   4   8        5.34        4.92      0.38 o 
  -2   4   8       90.90       80.23      0.91 o 
  -1   4   8        2.60        1.47      0.34 o 
   0   4   8      105.54       98.20      1.07 o 
   1   4   8        0.85        0.59      0.24 o 
   2   4   8        5.40        3.50      0.35 o 
   3   4   8        0.34        0.65      0.33 o 
   4   4   8        0.05        0.01      0.35 o 
   5   4   8        0.07       -0.72      1.21 o 
  -7   5   8       77.05       76.97      7.56 o 
  -6   5   8       71.45       72.12      1.41 o 
  -5   5   8        0.31        1.09      0.41 o 
  -4   5   8       21.54       22.58      0.84 o 
  -3   5   8      128.18      118.31      1.63 o 
  -2   5   8       21.62       16.36      0.38 o 
  -1   5   8       33.71       33.78      0.50 o 
   0   5   8       85.81       85.25      0.96 o 
   1   5   8        0.58        0.53      0.23 o 
   2   5   8       83.39       88.22      1.27 o 
   3   5   8       21.07       23.08      0.59 o 
   4   5   8       78.35       78.46      2.08 o 
   5   5   8        6.32        5.47      0.79 o 
   6   5   8        0.02       -1.99      1.03 o 
  -7   6   8        7.51        9.59      3.17 o 
  -6   6   8        3.72        5.60      0.55 o 
  -5   6   8      107.16      107.80      1.96 o 
  -4   6   8        4.31        4.80      0.41 o 
  -3   6   8        8.62        8.47      0.64 o 
  -2   6   8      129.49      123.63      1.32 o 
  -1   6   8      300.26      289.73      2.87 o 
   0   6   8        6.15        5.85      0.43 o 
   1   6   8       12.54       11.60      0.36 o 
   2   6   8       19.70       23.93      0.46 o 
   3   6   8        0.01       -0.47      0.29 o 
   4   6   8       85.82       87.34      3.01 o 
   5   6   8      131.10      140.84     11.12 o 
   6   6   8        0.03        3.84      0.94 o 
  -7   7   8       26.30       30.56      1.66 o 
  -6   7   8       18.26       16.75      3.53 o 
  -5   7   8        0.54        1.06      0.47 o 
  -4   7   8        1.64        2.14      0.35 o 
  -3   7   8        0.92        0.74      0.27 o 
  -2   7   8       49.48       44.00      0.96 o 
  -1   7   8        0.98        1.20      0.24 o 
   0   7   8       26.80       27.64      0.47 o 
   1   7   8        0.33        0.88      0.24 o 
   2   7   8       16.64       14.40      0.59 o 
   3   7   8       94.25       95.84      2.38 o 
   4   7   8       18.57       20.36      0.78 o 
   5   7   8       25.46       24.21      1.05 o 
  -7   8   8       30.21       29.51      1.03 o 
  -6   8   8       11.50       12.96      0.72 o 
  -5   8   8        0.03        0.22      0.48 o 
  -4   8   8        1.04        1.71      0.34 o 
  -3   8   8        0.17        0.64      0.32 o 
  -2   8   8       29.97       26.10      0.49 o 
  -1   8   8       15.30       15.74      0.57 o 
   0   8   8       16.34       17.35      0.38 o 
   1   8   8      127.17      118.64      2.61 o 
   2   8   8       15.43       14.28      0.60 o 
   3   8   8       21.38       21.59      1.00 o 
   4   8   8        1.01        0.71      0.50 o 
   5   8   8        0.04        0.23      0.65 o 
  -7   9   8       22.27       18.41      2.13 o 
  -6   9   8       45.44       43.59      1.30 o 
  -5   9   8        4.09        3.74      0.54 o 
  -4   9   8        7.23        6.49      0.39 o 
  -3   9   8        2.44        3.17      0.49 o 
  -2   9   8        7.87        5.75      0.30 o 
  -1   9   8        0.03        0.78      0.30 o 
   0   9   8       35.15       36.77      0.55 o 
   1   9   8        0.00        0.34      0.25 o 
   2   9   8       31.62       29.73      0.53 o 
   3   9   8       11.56       12.06      0.67 o 
   4   9   8        7.31        6.62      0.64 o 
   5   9   8        6.38        6.58      0.90 o 
  -7  10   8        7.43        7.92      1.27 o 
  -6  10   8        0.37        0.56      0.66 o 
  -5  10   8        0.07        0.69      0.60 o 
  -4  10   8        1.42        1.13      0.34 o 
  -3  10   8        0.30        0.03      0.47 o 
  -2  10   8        0.00       -0.33      0.25 o 
  -1  10   8      302.92      296.61      3.34 o 
   0  10   8       16.73       17.20      0.40 o 
   1  10   8       41.34       44.37      0.74 o 
   2  10   8       87.56       90.77      1.06 o 
   3  10   8       17.36       17.48      0.58 o 
   4  10   8        5.20        7.12      1.75 o 
   5  10   8       12.74       15.99      1.00 o 
  -6  11   8       18.36       21.87      0.86 o 
  -5  11   8       17.41       18.43      0.74 o 
  -4  11   8        4.26        4.43      0.41 o 
  -3  11   8        1.62        0.93      0.30 o 
  -2  11   8        0.55        0.52      0.25 o 
  -1  11   8      152.11      139.27      2.43 o 
   0  11   8       40.12       42.10      0.81 o 
   1  11   8        0.14       -0.28      0.27 o 
   2  11   8      142.48      145.39      3.98 o 
   3  11   8       41.74       43.16      0.93 o 
   4  11   8        0.00        0.29      1.22 o 
   5  11   8        9.12        7.41      0.76 o 
  -6  12   8        0.29        1.43      0.68 o 
  -5  12   8       15.83       13.50      0.70 o 
  -4  12   8       54.68       58.02      1.30 o 
  -3  12   8        8.40        8.10      0.41 o 
  -2  12   8        0.64        0.54      0.27 o 
  -1  12   8       30.65       31.22      0.73 o 
   0  12   8        0.90        1.28      0.34 o 
   1  12   8       14.00       13.91      0.49 o 
   2  12   8        0.06        0.64      0.34 o 
   3  12   8       10.23       11.82      0.62 o 
   4  12   8        2.28        3.02      0.71 o 
   5  12   8       17.41       17.34      1.49 o 
  -6  13   8       32.42       31.87      2.00 o 
  -5  13   8        2.46        1.44      0.62 o 
  -4  13   8        0.00       -0.39      0.37 o 
  -3  13   8       16.65       16.07      0.61 o 
  -2  13   8        4.37        4.21      0.35 o 
  -1  13   8      111.17      112.84      2.36 o 
   0  13   8        0.65        0.98      0.32 o 
   1  13   8        3.73        3.43      0.33 o 
   2  13   8        5.33        5.54      0.43 o 
   3  13   8       26.82       27.18      1.01 o 
   4  13   8       35.95       38.40      1.91 o 
  -6  14   8       23.42       24.44      1.78 o 
  -5  14   8       15.36       13.31      0.86 o 
  -4  14   8        2.61        2.29      0.44 o 
  -3  14   8        9.65        9.02      0.51 o 
  -2  14   8        1.99        2.13      0.33 o 
  -1  14   8       54.49       52.08      1.17 o 
   0  14   8       75.66       79.93      1.68 o 
   1  14   8       25.98       26.77      0.54 o 
   2  14   8       18.81       18.57      0.84 o 
   3  14   8       34.84       36.46      2.05 o 
   4  14   8        1.05        1.12      0.73 o 
  -5  15   8       19.32       19.99      2.18 o 
  -4  15   8        0.99        0.55      0.69 o 
  -3  15   8       38.03       41.50      0.88 o 
  -2  15   8       17.70       18.68      0.52 o 
  -1  15   8       28.31       30.62      1.20 o 
   0  15   8       10.62       10.39      0.41 o 
   1  15   8       87.01       85.90      1.44 o 
   2  15   8       22.83       25.36      1.35 o 
   3  15   8       10.06       10.28      1.64 o 
   4  15   8       17.08       17.95      0.91 o 
  -5  16   8        8.20        8.35      0.72 o 
  -4  16   8       26.86       27.08      1.05 o 
  -3  16   8        1.31        1.43      1.02 o 
  -2  16   8       19.30       19.91      0.51 o 
  -1  16   8        5.07        4.96      0.44 o 
   0  16   8       14.24       14.63      0.45 o 
   1  16   8       12.19       12.99      0.51 o 
   2  16   8       31.09       30.95      2.08 o 
   3  16   8       68.17       74.14      7.54 o 
   4  16   8        9.72       10.51      0.97 o 
  -5  17   8        6.39        7.17      0.85 o 
  -4  17   8        3.88        3.86      1.86 o 
  -3  17   8        0.50        0.05      0.57 o 
  -2  17   8        2.19        1.91      1.03 o 
  -1  17   8        0.68        1.10      0.80 o 
   0  17   8       19.86       21.08      0.76 o 
   1  17   8       61.95       61.82      2.07 o 
   2  17   8       12.04       13.37      1.08 o 
   3  17   8       17.32       18.87      1.51 o 
  -5  18   8        4.21        3.46      0.95 o 
  -4  18   8        0.65        2.09      0.89 o 
  -3  18   8        3.36        2.79      0.95 o 
  -2  18   8        5.30        6.05      1.83 o 
  -1  18   8        0.27        1.00      0.79 o 
   0  18   8      124.90      134.68      1.77 o 
   1  18   8        0.04        0.54      0.86 o 
   2  18   8       43.32       44.58      1.95 o 
   3  18   8        0.75        1.02      0.53 o 
  -4  19   8        2.05        2.62      1.18 o 
  -3  19   8        0.06       -0.98      0.60 o 
  -2  19   8        1.12        0.33      1.12 o 
  -1  19   8        6.41        6.12      0.74 o 
   0  19   8       56.99       57.01      1.88 o 
   1  19   8       85.70       86.60      4.14 o 
   2  19   8       96.35       94.86      2.06 o 
   3  19   8       31.46       31.01      1.74 o 
  -4  20   8        0.14        0.32      0.59 o 
  -3  20   8        0.70       -0.11      0.66 o 
  -2  20   8        8.59        7.65      0.82 o 
  -1  20   8        0.05        0.92      0.61 o 
   0  20   8       24.31       22.36      1.03 o 
   1  20   8       11.32       12.99      0.79 o 
   2  20   8        3.45        3.49      0.63 o 
   3  20   8        4.67        4.87      1.20 o 
  -3  21   8        8.29        8.98      0.96 o 
  -2  21   8       59.21       60.97      1.66 o 
  -1  21   8       22.12       21.90      1.08 o 
   0  21   8        0.82        1.22      1.15 o 
   1  21   8       53.25       55.33      2.51 o 
   2  21   8        2.99        3.17      0.81 o 
  -3  22   8        0.40        1.28      1.03 o 
  -2  22   8        2.45        2.53      0.83 o 
  -1  22   8       12.04       10.80      1.20 o 
   0  22   8       14.03       14.63      1.57 o 
   1  22   8       14.85       15.66      1.86 o 
  -2  23   8        5.33        4.10      1.19 o 
  -1  23   8       11.65       15.32      1.65 o 
   0  23   8       19.39       21.16      1.68 o 
  -7   1   9        1.09        4.28      0.91 o 
  -6   1   9        1.48        1.84      1.17 o 
  -5   1   9        8.09        8.72      0.49 o 
  -4   1   9       73.48       69.92      1.20 o 
  -3   1   9        3.66        5.26      0.39 o 
  -2   1   9        2.01        1.62      0.29 o 
  -1   1   9       40.39       38.03      0.73 o 
   0   1   9        2.25        1.58      0.30 o 
   1   1   9        0.94        1.22      0.30 o 
   2   1   9      261.52      281.48      4.24 o 
   3   1   9       27.51       28.70      0.74 o 
   4   1   9       21.35       19.51      0.92 o 
   5   1   9       21.11       27.44      1.76 o 
  -7   2   9        0.47       -1.87      1.04 o 
  -6   2   9       21.06       24.13      1.86 o 
  -5   2   9       43.71       45.38      1.02 o 
  -4   2   9        7.46        7.50      0.44 o 
  -3   2   9       24.47       21.93      0.55 o 
  -2   2   9        1.46        1.98      0.35 o 
  -1   2   9      201.90      201.39      2.23 o 
   0   2   9        0.05       -0.17      0.23 o 
   1   2   9      116.81      121.70      1.68 o 
   2   2   9       38.28       36.07      1.13 o 
   3   2   9       36.64       41.43      0.98 o 
   4   2   9       48.74       62.07      1.32 o 
   5   2   9        2.83        4.17      1.14 o 
  -6   3   9       16.79       17.78      1.15 o 
  -5   3   9        3.53        3.81      0.66 o 
  -4   3   9       10.50       13.12      0.52 o 
  -3   3   9      101.76       99.62      1.21 o 
  -2   3   9      115.78      117.41      1.28 o 
  -1   3   9      191.25      187.96      1.93 o 
   0   3   9       69.31       68.57      1.05 o 
   1   3   9        9.40       10.58      0.61 o 
   2   3   9       38.72       42.96      0.71 o 
   3   3   9       93.15       98.68      2.76 o 
   4   3   9       24.17       27.22      1.13 o 
   5   3   9      129.08      159.42      4.74 o 
  -6   4   9        3.29        4.00      0.65 o 
  -5   4   9       33.68       35.63      0.94 o 
  -4   4   9        6.84        7.07      0.51 o 
  -3   4   9       53.04       53.52      0.78 o 
  -2   4   9        0.27        0.42      0.42 o 
  -1   4   9       55.41       54.67      0.86 o 
   0   4   9       28.54       28.37      0.66 o 
   1   4   9       13.98       15.04      0.55 o 
   2   4   9        1.07        1.52      0.32 o 
   3   4   9        2.50        2.92      0.63 o 
   4   4   9        7.74        8.69      1.61 o 
   5   4   9      169.69      179.30     18.75 o 
  -6   5   9       34.83       35.92      1.36 o 
  -5   5   9        1.44        1.79      0.51 o 
  -4   5   9       17.85       19.60      0.65 o 
  -3   5   9       35.19       35.15      0.63 o 
  -2   5   9      106.58      106.91      1.28 o 
  -1   5   9       48.97       47.71      0.66 o 
   0   5   9       13.34       13.39      0.38 o 
   1   5   9        0.27        0.88      0.31 o 
   2   5   9        5.39        5.70      0.40 o 
   3   5   9        0.43        0.55      0.48 o 
   4   5   9       82.80       85.35      4.48 o 
   5   5   9       99.35      104.06     10.18 o 
  -6   6   9        1.07        0.13      0.77 o 
  -5   6   9        5.91        7.20      0.65 o 
  -4   6   9       35.40       36.03      1.38 o 
  -3   6   9        0.08        0.08      0.31 o 
  -2   6   9        0.31        0.08      0.42 o 
  -1   6   9      115.32      118.53      1.90 o 
   0   6   9       10.42       13.30      0.38 o 
   1   6   9        9.34        9.06      0.41 o 
   2   6   9        7.06        6.72      0.46 o 
   3   6   9        0.43        0.82      0.52 o 
   4   6   9        7.22        7.49      1.62 o 
   5   6   9        0.17        2.00      1.47 o 
  -6   7   9       19.35       22.48      1.07 o 
  -5   7   9        9.05       10.45      0.80 o 
  -4   7   9       17.92       20.87      0.69 o 
  -3   7   9        2.26        1.36      0.31 o 
  -2   7   9       75.01       72.21      1.25 o 
  -1   7   9       14.94       15.14      0.41 o 
   0   7   9        3.10        2.85      0.45 o 
   1   7   9        0.01        0.16      0.27 o 
   2   7   9       81.52       81.08      1.32 o 
   3   7   9       51.04       50.05      1.14 o 
   4   7   9       49.32       54.97      1.54 o 
   5   7   9       10.50       15.62      1.60 o 
  -6   8   9        8.17        9.25      0.96 o 
  -5   8   9       32.51       33.62      1.10 o 
  -4   8   9        1.66        1.32      0.59 o 
  -3   8   9        6.81        5.66      0.42 o 
  -2   8   9        8.10       10.42      0.43 o 
  -1   8   9       31.87       33.66      0.56 o 
   0   8   9       28.07       25.81      0.50 o 
   1   8   9        8.61        8.83      0.65 o 
   2   8   9       26.64       26.89      0.74 o 
   3   8   9        1.93        2.33      0.71 o 
   4   8   9      124.51      138.61      5.22 o 
  -6   9   9        4.19        5.87      0.87 o 
  -5   9   9        7.83        9.48      0.86 o 
  -4   9   9        2.38        3.12      0.53 o 
  -3   9   9        3.90        3.28      0.48 o 
  -2   9   9       77.70       77.39      1.73 o 
  -1   9   9       12.49       11.40      0.57 o 
   0   9   9        8.39        7.46      0.37 o 
   1   9   9       69.90       73.93      1.22 o 
   2   9   9        5.34        5.79      0.44 o 
   3   9   9      113.31      112.32      7.43 o 
   4   9   9       17.65       17.72      1.03 o 
  -6  10   9        8.58        8.46      0.90 o 
  -5  10   9        0.07        0.08      0.66 o 
  -4  10   9        6.66        6.47      0.65 o 
  -3  10   9        2.92        3.64      0.42 o 
  -2  10   9       23.28       26.31      0.82 o 
  -1  10   9       64.63       69.91      1.05 o 
   0  10   9        9.04       10.55      0.41 o 
   1  10   9       45.12       44.19      0.73 o 
   2  10   9       44.36       43.97      1.58 o 
   3  10   9       15.80       15.04      0.93 o 
   4  10   9       15.72       14.67      1.05 o 
  -6  11   9        1.85        0.00      1.11 o 
  -5  11   9        0.23        1.13      1.16 o 
  -4  11   9        1.47        2.92      0.68 o 
  -3  11   9       26.38       26.67      0.64 o 
  -2  11   9       65.51       67.10      0.99 o 
  -1  11   9       64.61       65.56      1.51 o 
   0  11   9        2.13        2.32      0.36 o 
   1  11   9       36.13       40.75      0.72 o 
   2  11   9        6.52        7.64      0.57 o 
   3  11   9        0.16       -0.24      0.55 o 
   4  11   9       23.15       25.52      1.31 o 
  -6  12   9        3.44        5.51      1.20 o 
  -5  12   9        5.76        4.77      0.70 o 
  -4  12   9        0.36        0.28      0.59 o 
  -3  12   9        2.51        0.92      0.43 o 
  -2  12   9       72.89       73.66      1.20 o 
  -1  12   9        2.27        2.86      0.46 o 
   0  12   9       45.09       45.23      1.25 o 
   1  12   9       14.59       12.22      0.52 o 
   2  12   9       33.59       38.00      1.68 o 
   3  12   9        0.10       -0.22      0.57 o 
   4  12   9        1.10        0.38      1.01 o 
  -5  13   9        5.40        5.94      2.14 o 
  -4  13   9       10.88       11.89      0.69 o 
  -3  13   9        2.63        3.11      0.50 o 
  -2  13   9       31.57       29.28      0.74 o 
  -1  13   9        1.51        2.36      0.60 o 
   0  13   9        9.50       12.38      0.57 o 
   1  13   9       17.18       16.28      0.64 o 
   2  13   9       15.20       13.49      1.58 o 
   3  13   9        7.92        6.35      1.29 o 
  -5  14   9        9.39        9.97      0.81 o 
  -4  14   9        9.24        9.92      1.05 o 
  -3  14   9        1.27        1.69      0.56 o 
  -2  14   9       24.99       26.03      0.83 o 
  -1  14   9        1.41        0.82      0.46 o 
   0  14   9      111.28      113.37      3.15 o 
   1  14   9        5.37        5.04      0.63 o 
   2  14   9       70.22       65.83      6.55 o 
   3  14   9        2.42        2.26      2.11 o 
  -5  15   9        5.46        6.24      0.90 o 
  -4  15   9        1.68        2.94      0.64 o 
  -3  15   9        0.61        0.76      1.01 o 
  -2  15   9        7.88        7.88      0.59 o 
  -1  15   9       26.86       29.50      1.15 o 
   0  15   9       12.74       14.12      1.15 o 
   1  15   9       25.47       26.25      3.25 o 
   2  15   9        0.86        0.24      0.89 o 
   3  15   9        8.52        8.44      1.07 o 
  -4  16   9        0.42        0.66      0.51 o 
  -3  16   9        3.82        3.61      0.60 o 
  -2  16   9        4.25        6.15      0.64 o 
  -1  16   9      124.35      129.86      2.76 o 
   0  16   9      189.30      194.82      5.23 o 
   1  16   9       22.52       20.43      1.36 o 
   2  16   9        0.03        0.02      0.67 o 
   3  16   9        0.14        0.88      1.12 o 
  -4  17   9        3.42        4.88      0.75 o 
  -3  17   9        0.05        2.08      0.73 o 
  -2  17   9       13.78       13.82      0.95 o 
  -1  17   9       60.39       62.94      1.59 o 
   0  17   9       14.90       15.25      0.87 o 
   1  17   9       13.36       12.61      2.57 o 
   2  17   9        0.58        2.21      0.97 o 
  -4  18   9        6.87       10.55      3.77 o 
  -3  18   9        0.51        0.96      0.69 o 
  -2  18   9       13.32       11.48      0.99 o 
  -1  18   9       25.22       25.29      0.90 o 
   0  18   9       36.45       35.72      1.91 o 
   1  18   9        4.22        4.85      0.84 o 
   2  18   9        8.38        7.74      0.91 o 
  -3  19   9        0.84        0.26      0.83 o 
  -2  19   9       31.48       35.25      1.27 o 
  -1  19   9        8.03        8.38      1.01 o 
   0  19   9       13.88       15.15      1.17 o 
   1  19   9        3.62        2.87      1.58 o 
   2  19   9        2.87        7.72      1.35 o 
  -2  20   9        3.15        2.55      1.53 o 
  -1  20   9        0.02        1.08      1.09 o 
   0  20   9       76.57       78.58      2.03 o 
   1  20   9       14.50       16.95      1.16 o 
  -2  21   9        3.86        3.03      1.23 o 
  -1  21   9        0.03        1.04      1.31 o 
   0  21   9        2.31        4.13      1.47 o 
  -6   0  10        1.42        1.43      1.11 o 
  -5   0  10       54.11       50.84      3.40 o 
  -4   0  10       26.17       26.61      1.88 o 
  -3   0  10        3.12        5.48      0.67 o 
  -2   0  10       78.08       74.60      1.44 o 
  -1   0  10       12.56       14.34      1.14 o 
   0   0  10        2.66        2.51      0.50 o 
   1   0  10       57.46       64.31      1.80 o 
   2   0  10        7.84        8.11      0.96 o 
   3   0  10      175.57      191.45     11.51 o 
   4   0  10        1.72        2.53      1.22 o 
  -6   1  10       13.54       14.76      1.09 o 
  -5   1  10        1.78        2.15      0.57 o 
  -4   1  10       38.03       35.99      0.84 o 
  -3   1  10       74.84       76.47      1.26 o 
  -2   1  10       16.41       17.88      0.65 o 
  -1   1  10        0.25        0.91      0.33 o 
   0   1  10       19.75       20.10      0.62 o 
   1   1  10       94.95       96.58      1.24 o 
   2   1  10       52.79       59.45      1.08 o 
   3   1  10       14.45       18.43      0.83 o 
   4   1  10        0.00        0.50      0.70 o 
  -6   2  10        6.62        6.62      0.88 o 
  -5   2  10        0.01        0.28      0.74 o 
  -4   2  10        5.00        4.17      0.54 o 
  -3   2  10       37.12       36.30      0.79 o 
  -2   2  10       11.54       11.82      0.54 o 
  -1   2  10       49.05       47.87      0.75 o 
   0   2  10        0.77        0.86      0.32 o 
   1   2  10       12.69       13.37      0.48 o 
   2   2  10        4.65        5.29      0.63 o 
   3   2  10       12.55       12.06      1.38 o 
   4   2  10        1.28        0.30      0.91 o 
  -6   3  10       19.46       24.22      1.65 o 
  -5   3  10       22.14       22.91      1.58 o 
  -4   3  10       47.67       48.68      0.88 o 
  -3   3  10        0.57        0.98      0.39 o 
  -2   3  10       34.84       34.29      0.70 o 
  -1   3  10       14.13       12.83      0.55 o 
   0   3  10       26.24       27.87      0.58 o 
   1   3  10        0.18        0.05      0.34 o 
   2   3  10       61.40       61.17      1.11 o 
   3   3  10       12.62       16.22      0.91 o 
   4   3  10       51.45       48.99      1.26 o 
  -6   4  10        1.25        3.16      1.19 o 
  -5   4  10       58.50       60.21      1.97 o 
  -4   4  10       68.63       66.03      1.18 o 
  -3   4  10        2.34        2.50      0.54 o 
  -2   4  10       57.18       58.57      1.21 o 
  -1   4  10       22.55       24.94      0.56 o 
   0   4  10       19.41       19.28      0.52 o 
   1   4  10       24.19       24.23      0.83 o 
   2   4  10       24.48       24.08      0.73 o 
   3   4  10       46.85       50.26      1.83 o 
   4   4  10       47.76       53.82      4.36 o 
  -6   5  10        4.73        5.89      0.92 o 
  -5   5  10        0.08        0.34      1.01 o 
  -4   5  10        7.17        8.90      0.76 o 
  -3   5  10      142.02      138.30      1.64 o 
  -2   5  10        3.46        3.07      0.38 o 
  -1   5  10        0.59        0.96      0.49 o 
   0   5  10        6.66        5.93      0.48 o 
   1   5  10       66.13       67.40      2.01 o 
   2   5  10        3.31        2.60      0.56 o 
   3   5  10       10.73       14.39      0.79 o 
   4   5  10       14.63       21.60      1.67 o 
  -6   6  10        3.58        3.17      1.20 o 
  -5   6  10        0.97        2.22      0.65 o 
  -4   6  10        0.38        0.39      0.49 o 
  -3   6  10       26.79       26.12      0.61 o 
  -2   6  10        4.90        5.24      0.54 o 
  -1   6  10        8.65        8.96      0.45 o 
   0   6  10       19.76       21.03      0.54 o 
   1   6  10       12.75       14.07      0.73 o 
   2   6  10       20.45       23.43      0.85 o 
   3   6  10        2.80        4.06      0.66 o 
   4   6  10       27.18       23.98      1.62 o 
  -6   7  10       11.24        8.56      1.30 o 
  -5   7  10        0.03       -0.36      0.61 o 
  -4   7  10       27.38       27.08      0.88 o 
  -3   7  10        0.18        0.39      0.40 o 
  -2   7  10       30.70       30.75      0.79 o 
  -1   7  10        2.38        1.53      0.34 o 
   0   7  10      162.47      162.36      2.05 o 
   1   7  10       19.27       20.79      0.67 o 
   2   7  10       37.00       38.71      1.01 o 
   3   7  10        4.18        4.15      0.99 o 
  -5   8  10        5.61        6.52      1.14 o 
  -4   8  10        0.68        0.13      0.66 o 
  -3   8  10       23.34       25.39      0.85 o 
  -2   8  10       80.25       83.09      1.27 o 
  -1   8  10        8.27        7.84      0.43 o 
   0   8  10       34.89       36.62      0.72 o 
   1   8  10        8.31       10.01      0.66 o 
   2   8  10        7.81        8.29      0.66 o 
   3   8  10       16.70       16.24      1.75 o 
  -5   9  10        0.79        1.35      0.72 o 
  -4   9  10        0.18       -0.76      0.41 o 
  -3   9  10       20.09       23.45      1.49 o 
  -2   9  10        0.14        0.79      0.52 o 
  -1   9  10       27.32       28.90      0.68 o 
   0   9  10       29.54       29.59      0.64 o 
   1   9  10        8.02        6.47      0.60 o 
   2   9  10        1.12        0.38      0.50 o 
   3   9  10       15.49       13.53      1.38 o 
  -5  10  10        9.71        9.92      0.96 o 
  -4  10  10        0.87        0.54      0.56 o 
  -3  10  10       41.15       44.89      1.14 o 
  -2  10  10       37.67       38.42      0.86 o 
  -1  10  10        7.15        7.78      0.49 o 
   0  10  10       56.93       61.21      1.27 o 
   1  10  10        5.09        4.90      0.80 o 
   2  10  10        4.77        3.52      0.60 o 
   3  10  10        8.62        6.13      0.93 o 
  -5  11  10        1.64        2.90      1.25 o 
  -4  11  10       12.03       10.74      0.72 o 
  -3  11  10       91.14       90.25      1.69 o 
  -2  11  10       15.68       15.30      1.19 o 
  -1  11  10        0.35        1.03      0.63 o 
   0  11  10        4.98        4.31      0.59 o 
   1  11  10        0.52        0.18      0.53 o 
   2  11  10        2.08        1.91      0.77 o 
   3  11  10       31.90       34.37      1.83 o 
  -4  12  10        7.66        5.83      1.13 o 
  -3  12  10        0.00        0.85      0.91 o 
  -2  12  10       77.40       81.25      1.86 o 
  -1  12  10       29.80       33.71      1.00 o 
   0  12  10        2.52        2.37      0.85 o 
   1  12  10        3.04        4.45      0.78 o 
   2  12  10       12.98       14.10      1.00 o 
  -4  13  10        0.91       -0.15      0.74 o 
  -3  13  10       21.96       22.30      0.85 o 
  -2  13  10       43.77       47.72      1.16 o 
  -1  13  10        2.76        2.25      0.55 o 
   0  13  10        0.09       -0.06      0.58 o 
   1  13  10       40.29       43.49      2.56 o 
   2  13  10       30.46       33.04      1.34 o 
  -4  14  10        0.85        1.86      1.31 o 
  -3  14  10       28.08       28.82      0.93 o 
  -2  14  10       55.68       57.72      1.31 o 
  -1  14  10       48.56       50.84      1.76 o 
   0  14  10        1.61        1.20      1.08 o 
   1  14  10        1.49        0.76      0.61 o 
   2  14  10       22.58       23.70      1.47 o 
  -4  15  10        1.18        0.64      1.06 o 
  -3  15  10        5.04        5.50      0.83 o 
  -2  15  10        2.66        2.09      1.87 o 
  -1  15  10      113.33      108.21      2.50 o 
   0  15  10       20.65       19.48      2.17 o 
   1  15  10       15.32       13.07      1.00 o 
  -3  16  10       22.22       23.26      1.80 o 
  -2  16  10       24.11       23.84      2.47 o 
  -1  16  10       15.73       18.18      1.04 o 
   0  16  10        7.18        5.89      0.74 o 
   1  16  10        2.99        4.07      0.81 o 
  -2  17  10       20.58       16.41      1.47 o 
  -1  17  10        6.31        5.60      0.93 o 
   0  17  10       12.17       13.85      0.83 o 
   1  17  10       10.83        9.98      1.49 o 
  -1  18  10       29.54       31.72      1.33 o 
   0  18  10        7.73        8.41      1.31 o 
  -5   1  11        2.60        3.24      1.25 o 
  -4   1  11       19.24       17.62      1.10 o 
  -3   1  11       56.73       57.92      1.77 o 
  -2   1  11        0.70        0.75      0.46 o 
  -1   1  11        0.00       -0.19      0.40 o 
   0   1  11        0.01        0.01      0.43 o 
   1   1  11       19.62       20.63      0.73 o 
   2   1  11       60.76       64.80      1.46 o 
   3   1  11        5.27        5.60      1.15 o 
  -5   2  11       11.30       11.03      1.49 o 
  -4   2  11        8.96        9.67      0.68 o 
  -3   2  11        9.66       11.34      0.64 o 
  -2   2  11        9.24       10.48      0.60 o 
  -1   2  11      123.05      132.44      1.97 o 
   0   2  11        5.33        5.10      0.52 o 
   1   2  11       20.57       20.16      0.70 o 
   2   2  11       11.72       12.53      0.69 o 
   3   2  11        2.41        1.83      0.87 o 
  -5   3  11       25.22       24.57      1.65 o 
  -4   3  11       10.09        9.85      0.66 o 
  -3   3  11        8.28        7.96      1.06 o 
  -2   3  11        2.50        3.16      0.50 o 
  -1   3  11        3.17        3.93      0.52 o 
   0   3  11       39.11       41.82      0.94 o 
   1   3  11        4.32        5.17      0.66 o 
   2   3  11        0.12        0.19      0.49 o 
   3   3  11        0.30       -1.52      0.64 o 
  -5   4  11        0.14        4.26      1.47 o 
  -4   4  11        0.27        1.22      0.59 o 
  -3   4  11        2.54        3.97      0.57 o 
  -2   4  11      118.40      122.84      3.71 o 
  -1   4  11        3.67        3.82      0.66 o 
   0   4  11       18.28       19.48      0.89 o 
   1   4  11        5.98        7.99      0.59 o 
   2   4  11       30.21       32.97      1.06 o 
   3   4  11       11.44       12.42      1.07 o 
  -5   5  11        8.81        8.00      1.41 o 
  -4   5  11        4.71        5.89      0.73 o 
  -3   5  11       12.06       15.46      0.71 o 
  -2   5  11        1.24        1.44      0.49 o 
  -1   5  11        9.92        9.66      0.58 o 
   0   5  11       89.32       91.62      2.50 o 
   1   5  11       29.53       30.74      0.84 o 
   2   5  11        1.20        2.11      0.64 o 
  -4   6  11        4.91        3.86      0.66 o 
  -3   6  11        2.21        3.05      0.59 o 
  -2   6  11        0.02        0.10      0.44 o 
  -1   6  11       72.43       76.65      2.48 o 
   0   6  11       24.63       26.08      0.76 o 
   1   6  11       15.28       15.33      0.92 o 
   2   6  11        4.93        5.51      0.69 o 
  -4   7  11        0.50        0.31      0.59 o 
  -3   7  11       48.39       51.75      1.23 o 
  -2   7  11       21.63       23.19      0.75 o 
  -1   7  11        6.84        8.44      0.57 o 
   0   7  11        0.59       -0.04      0.52 o 
   1   7  11        8.34        8.50      0.78 o 
   2   7  11        0.01       -0.40      0.56 o 
  -4   8  11        0.59        1.88      0.67 o 
  -3   8  11       21.49       22.21      1.65 o 
  -2   8  11       38.26       39.86      1.08 o 
  -1   8  11        7.24        7.04      0.55 o 
   0   8  11        0.41        0.71      0.49 o 
   1   8  11        1.06        0.21      0.55 o 
   2   8  11       25.24       23.67      1.18 o 
  -4   9  11       67.08       69.17      1.85 o 
  -3   9  11       24.03       25.76      0.98 o 
  -2   9  11       16.13       16.89      0.72 o 
  -1   9  11        9.03       10.44      0.64 o 
   0   9  11        2.21        2.58      0.61 o 
   1   9  11        7.23        6.77      0.70 o 
   2   9  11        4.94        8.67      1.31 o 
  -4  10  11        0.03       -1.22      1.01 o 
  -3  10  11       22.07       23.18      0.96 o 
  -2  10  11       28.44       29.99      0.85 o 
  -1  10  11        5.16        4.84      0.56 o 
   0  10  11       41.84       44.06      1.49 o 
   1  10  11        0.32       -0.09      0.68 o 
   2  10  11        3.46        1.95      1.30 o 
  -3  11  11       51.77       54.60      1.34 o 
  -2  11  11       49.53       52.34      1.24 o 
  -1  11  11        2.16        2.12      0.64 o 
   0  11  11        1.21        0.35      0.61 o 
   1  11  11       11.55       12.62      0.84 o 
  -3  12  11        0.14        0.42      0.73 o 
  -2  12  11       32.86       36.70      1.08 o 
  -1  12  11        5.14        5.11      0.71 o 
   0  12  11        2.80        2.70      0.67 o 
   1  12  11        0.77        0.96      0.88 o 
  -3  13  11        5.85        5.68      0.94 o 
  -2  13  11       15.41       18.09      1.04 o 
  -1  13  11        1.34        0.28      0.64 o 
   0  13  11        1.40       -1.74      0.63 o 
   1  13  11        1.96        3.04      1.51 o 
  -2  14  11       62.62       63.17      2.45 o 
   0  14  11        5.31        7.93      1.83 o 
  -3   0  12       33.57       42.72      2.07 o 
  -2   0  12        5.82        3.93      0.83 o 
  -1   0  12       13.65       12.19      0.99 o 
   0   0  12        1.61        0.93      0.70 o 
   1   0  12        0.00       -0.42      1.14 o 
  -3   1  12       11.47       12.06      1.07 o 
  -2   1  12        0.27        1.16      0.52 o 
  -1   1  12        7.96        8.95      0.64 o 
   0   1  12        2.32        3.51      0.58 o 
   1   1  12        0.47       -0.74      0.71 o 
  -3   2  12       10.48       14.02      1.07 o 
  -2   2  12       35.72       36.83      0.94 o 
  -1   2  12        1.55        1.54      0.54 o 
   0   2  12       20.10       20.99      0.81 o 
   1   2  12        0.53        0.39      0.81 o 
  -3   3  12       65.41       74.11      2.74 o 
  -2   3  12       20.64       21.92      0.83 o 
  -1   3  12        2.42        2.18      0.53 o 
   0   3  12        3.60        3.35      0.59 o 
   1   3  12       38.49       44.73      2.07 o 
  -3   4  12        8.35        8.30      1.52 o 
  -2   4  12        0.35        1.21      0.56 o 
  -1   4  12        9.86       12.45      0.72 o 
   0   4  12        1.70        1.42      0.70 o 
   1   4  12       19.03       21.25      1.86 o 
  -3   5  12        0.65        0.74      1.20 o 
  -2   5  12        0.01       -0.47      0.66 o 
  -1   5  12       29.16       31.31      0.89 o 
   0   5  12       24.95       25.01      1.18 o 
  -3   6  12       45.58       48.61      2.32 o 
  -2   6  12        5.54        6.94      0.95 o 
  -1   6  12       17.56       16.23      1.05 o 
   0   6  12       46.60       47.71      2.12 o 
  -2   7  12       19.68       21.32      1.92 o 
  -1   7  12        0.53        2.74      0.86 o 
   0   7  12       19.19       22.47      1.76 o 
  -2   8  12        0.82       -0.77      1.10 o 
  -1   8  12        1.44        1.61      0.82 o 
  -1   9  12       39.04       44.55      2.24 o 
                                                 
